# Supplementary material for: Macrofungal Diversity and Funga in Two Forest Types of Motuo Ecosystems, Southwest China
Source: J Fungi (Basel). 2026 Jul 19;12(7):533. doi: 10.3390/jof12070533 (PMC13412882; doi:10.3390/jof12070533)
Supplement: Supplementary file 1 [file jof-12-00533-s001.zip]

Archive with 5 entries (5 files):
- Figure S1.pdf
- Figure S1.png
- Table S1.pdf
- Table S2.xlsx
- Table S3.xlsx
