# Supplementary material for: Macrofungal Diversity and Funga in Two Forest Types of Motuo Ecosystems, Southwest China
Source: J Fungi (Basel). 2026 Jul 19;12(7):533. doi: 10.3390/jof12070533 (PMC13412882; doi:10.3390/jof12070533)
Supplement: Supplementary file 1 [file jof-12-00533-s001.zip › Table S2.xlsx]

## Sheet: The taxonomic checklist of macr
The taxonomic checklist of macrofungi from Motuo County
Phylum	Class	Order	Family	Genera	Scientific name	Edible,Medicinal or Poisonous fungi (E,M,P)	Nutritional modes	Tropical monsoon forest	Evergreen broad-leaved forest	Floral composition of species
Ascomycota	Dothideomycetes	Pleosporales	Astrosphaeriellaceae	Astrosphaeriella	Astrosphaeriella stellata (Pat.) Sacc.	/	BS	—	√	Tropica Asian-tropic Australian-tropic American
Ascomycota	Dothideomycetes	Pleosporales	Pyrenochaetopsidaceae	Pyrenochaetopsis	Pyrenochaetopsis microspora (Gruyter & Boerema) Gruyter, Aveskamp & Verkley	/	WS	√	—	Palaeotropical
Ascomycota	Dothideomycetes	Valsariales	Valsariaceae	Myrmaecium	Myrmaecium fulvopruinatum (Berk.) Jaklitsch & Voglmayr	/	WS	√	—	Northern temperate
Ascomycota	Geoglossomycetes	Geoglossales	Geoglossaceae	Geoglossum	Geoglossum difforme Fr.	/	SS	√	—	Northern temperate
Ascomycota	Geoglossomycetes	Geoglossales	Geoglossaceae	Geoglossum	Geoglossum nigritum (Pers.) Cooke	E	SS	—	√	Northern temperate
Ascomycota	Leotiomycetes	Helotiales	Chlorociboriaceae	Chlorociboria	Chlorociboria aeruginosa (Oeder) Seaver ex C.S. Ramamurthi, Korf & L.R. Batra	/	WS	—	√	Northern temperate
Ascomycota	Leotiomycetes	Helotiales	Helotiaceae	Bisporella	Bisporella citrina (Batsch) Korf & S.E. Carp.	/	WS	—	√	Cosmopolitan
Ascomycota	Leotiomycetes	Helotiales	Helotiaceae	Bisporella	Bisporella claroflava (Grev.) Lizoň & Korf	/	WS	√	—	East Asian
Ascomycota	Leotiomycetes	Helotiales	Helotiaceae	Dicephalospora	Dicephalospora rufocornea (Berk. & Broome) Spooner	/	WS	√	—	Tropica Asian-tropic Australian-tropic American
Ascomycota	Leotiomycetes	Leotiales	Leotiaceae	Leotia	Leotia lubrica (Scop.) Pers.	E	SS	—	√	Cosmopolitan
Ascomycota	Pezizomycetes	Pezizales	Pezizaceae	Legaliana	Legaliana badia (Pers.) Van Vooren	P	SS	—	√	Northern temperate
Ascomycota	Pezizomycetes	Pezizales	Pezizaceae	Peziza	Peziza quelepidotia Korf & O'Donnell	/	SS	√	—	Northern temperate
Ascomycota	Pezizomycetes	Pezizales	Pyronemataceae	Aleuria	Aleuria aurantia (Pers.) Fuckel	E\M\P	WS	√	—	Cosmopolitan
Ascomycota	Pezizomycetes	Pezizales	Pyronemataceae	Melastiza	Melastiza cornubiensis (Berk. & Broome) J. Moravec	/	SS	√	√	Northern temperate
Ascomycota	Pezizomycetes	Pezizales	Pyronemataceae	Scutellinia	Scutellinia crinita (Bull.) Lambotte	/	SS	√	—	Northern temperate
Ascomycota	Pezizomycetes	Pezizales	Pyronemataceae	Scutellinia	Scutellinia scutellata (L.) Lambotte	/	WS	—	√	Cosmopolitan
Ascomycota	Pezizomycetes	Pezizales	Sarcoscyphaceae	Cookeina	Cookeina insititia (Berk. & M.A. Curtis) Kuntze	E\M	WS	√	—	Tropic Asian-tropical Australian
Ascomycota	Pezizomycetes	Pezizales	Sarcoscyphaceae	Cookeina	Cookeina sinensis Zheng Wang	/	WS	—	√	East Asian
Ascomycota	Pezizomycetes	Pezizales	Sarcoscyphaceae	Phillipsia	Phillipsia chinensis W.Y. Zhuang	/	WS	√	—	Palaeotropical
Ascomycota	Pezizomycetes	Pezizales	Sarcoscyphaceae	Phillipsia	Phillipsia domingensis (Berk.) Berk. ex Denison	/	WS	√	√	Cosmopolitan
Ascomycota	Pezizomycetes	Pezizales	Sarcoscyphaceae	Phillipsia	Phillipsia subpurpurea Berk. & Broome	/	WS	√	—	Tropic Asian-tropical Australian
Ascomycota	Pezizomycetes	Pezizales	Sarcosomataceae	Plectania	Plectania rhytidia (Berk.) Nannf. & Korf	/	SS	√	—	Cosmopolitan
Ascomycota	Sordariomycetes	Glomerellales	Glomerellaceae	Colletotrichum	Colletotrichum fructicola Prihast., L. Cai & K.D. Hyde	/	WS	√	—	Cosmopolitan
Ascomycota	Sordariomycetes	Glomerellales	Plectosphaerellaceae	Musicillium	Musicillium elettariae Giraldo López & Crous	/	WS	√	—	East Asian
Ascomycota	Sordariomycetes	Hypocreales	Bionectriaceae	Waltergamsia	Waltergamsia epimycota (Samuels) L.W. Hou, L. Cai & Crous	/	WS	√	√	Cosmopolitan
Ascomycota	Sordariomycetes	Hypocreales	Clavicipitaceae	Nigelia	Nigelia martiale (Speg.) Luangsa-ard & Thanakitp.	/	EI	—	√	Tropica Asian-tropic Australian-tropic American
Ascomycota	Sordariomycetes	Hypocreales	Cordycipitaceae	Beauveria	Beauveria bassiana (Bals.-Criv.) Vuill.	M	EI	—	√	Cosmopolitan
Ascomycota	Sordariomycetes	Hypocreales	Cordycipitaceae	Blackwellomyces	Blackwellomyces kaihuaensis Yi Li, X.C. Zhao, A. Xu & W.F. Lin	/	EI	√	—	Chinese endemic
Ascomycota	Sordariomycetes	Hypocreales	Cordycipitaceae	Cordyceps	Cordyceps bassiana Z.Z. Li, C.R. Li, B. Huang & M.Z. Fan	M	EI	√	—	Tropica Asian-tropic Australian-tropic American
Ascomycota	Sordariomycetes	Hypocreales	Cordycipitaceae	Cordyceps	Cordyceps militaris (L.) Fr.	E\M	EI	—	√	Cosmopolitan
Ascomycota	Sordariomycetes	Hypocreales	Cordycipitaceae	Cordyceps	Cordyceps tenuipes (Peck) Kepler, B. Shrestha & Spatafora	E\M	EI	√	—	Northern temperate
Ascomycota	Sordariomycetes	Hypocreales	Hypocreaceae	Hypomyces	Hypomyces armeniacus Tul. & C. Tul.	/	FF	—	√	Northern temperate
Ascomycota	Sordariomycetes	Hypocreales	Hypocreaceae	Hypomyces	Hypomyces cervinigenus Rogerson & Simms	/	FF	—	√	Northern temperate
Ascomycota	Sordariomycetes	Hypocreales	Hypocreaceae	Hypomyces	Hypomyces chrysospermus (Bull.) Tul. & C. Tul.	M\P	FF	—	√	Cosmopolitan
Ascomycota	Sordariomycetes	Hypocreales	Hypocreaceae	Protocrea	Protocrea pallida (Ellis & Everh.) Jaklitsch, K. Põldmaa & Samuels	/	WS	—	√	Northern temperate
Ascomycota	Sordariomycetes	Hypocreales	Hypocreaceae	Trichoderma	Trichoderma alutaceum Jaklitsch	/	WS	—	√	Northern temperate
Ascomycota	Sordariomycetes	Hypocreales	Hypocreaceae	Trichoderma	Trichoderma atroviride P. Karst.	/	WS	—	√	Cosmopolitan
Ascomycota	Sordariomycetes	Hypocreales	Hypocreaceae	Trichoderma	Trichoderma viride Pers.	/	WS	√	√	Cosmopolitan
Ascomycota	Sordariomycetes	Hypocreales	Nectriaceae	Cosmospora	Cosmospora khandalensis (Thirum. & Sukapure) Gräfenhan & Seifert	/	WS	√	—	Cosmopolitan
Ascomycota	Sordariomycetes	Hypocreales	Nectriaceae	Cosmospora	Cosmospora viliuscula (Samuels, Yoshim. Doi & Rogerson) Rossman & Samuels	/	WS	—	√	Palaeotropical
Ascomycota	Sordariomycetes	Hypocreales	Nectriaceae	Fusicolla	Fusicolla matuoi (Hosoya & Tubaki) Gräfenhan & Seifert	/	WS	√	—	East Asian
Ascomycota	Sordariomycetes	Hypocreales	Nectriaceae	Mariannaea	Mariannaea elegans (Corda) Samson	/	WS	—	√	Cosmopolitan
Ascomycota	Sordariomycetes	Hypocreales	Ophiocordycipitaceae	Ophiocordyceps	Ophiocordyceps nutans (Pat.) G.H. Sung, J.M. Sung, Hywel-Jones & Spatafora	M	EI	√	√	East Asian
Ascomycota	Sordariomycetes	Incertae sedis	Incertae sedis	Stromatographium	Stromatographium stromaticum (Berk.) Höhn.	/	WS	√	—	Tropica Asian-tropic Australian-tropic American
Ascomycota	Sordariomycetes	Sporidesmiales	Sporidesmiaceae	Sporidesmium	Sporidesmium chiangmaiense X.D. Yu, W. Dong & H. Zhang	/	WS	√	—	East Asian
Ascomycota	Sordariomycetes	Sordariales	Lasiosphaeriaceae	Lasiosphaeria	Lasiosphaeria ovina (Pers.) Ces. & De Not.	/	WS	—	√	Northern temperate
Ascomycota	Sordariomycetes	Xylariales	Diatrypaceae	Diatrype	Diatrype stigma (Hoffm.) Fr.	/	WS	—	√	Northern temperate
Ascomycota	Sordariomycetes	Xylariales	Diatrypaceae	Eutypella	Eutypella citricola (Speg.) L.S. Dissan., Wijayaw., J.C. Kang & K.D. Hyde	/	WS	—	√	Cosmopolitan
Ascomycota	Sordariomycetes	Xylariales	Diatrypaceae	Eutypella	Eutypella gelinensis Hai X. Ma, A.H. Zhu, & Z.E. Yang	/	WS	—	√	Chinese endemic
Ascomycota	Sordariomycetes	Xylariales	Diatrypaceae	Eutypella	Eutypella motuoensis Hai X. Ma & Z.E. Yang	/	WS	√	—	Chinese endemic
Ascomycota	Sordariomycetes	Xylariales	Diatrypaceae	Eutypella	Eutypella persica Mehrabi, Asgari & Hemmati	/	WS	√	√	Cosmopolitan
Ascomycota	Sordariomycetes	Xylariales	Diatrypaceae	Neoeutypella	Neoeutypella baoshanensis Raza, Q.J. Shang, Phookamsak & L. Cai	/	WS	√	—	Tropic Asian-tropical Australian
Ascomycota	Sordariomycetes	Xylariales	Diatrypaceae	Paraeutypella	Paraeutypella citricola (Speg.) L.S.Dissan., Wijayaw., J.C. Kang & K.D. Hyde	/	WS	√	—	Cosmopolitan
Ascomycota	Sordariomycetes	Xylariales	Diatrypaceae	Pseudodiatrype	Pseudodiatrype hainanensis S.H. Long & Q.R. Li	/	WS	√	—	Chinese endemic
Ascomycota	Sordariomycetes	Xylariales	Graphostromataceae	Biscogniauxia	Biscogniauxia capnodes (Berk.) Y.M. Ju & J.D. Rogers	/	WS	√	—	Cosmopolitan
Ascomycota	Sordariomycetes	Xylariales	Graphostromataceae	Camillea	Camillea tinctor (Berk.) Læssøe, J.D. Rogers & Whalley	/	WS	—	√	Cosmopolitan
Ascomycota	Sordariomycetes	Xylariales	Hypoxylaceae	Annulohypoxylon	Annulohypoxylon atroroseum (J.D. Rogers) Y.M. Ju, J.D. Rogers & H.M. Hsieh	/	WS	—	√	Pantropical
Ascomycota	Sordariomycetes	Xylariales	Hypoxylaceae	Annulohypoxylon	Annulohypoxylon bovei var. microspora ( J.H. Miller) Y.M. Ju, J.D. Rogers & H.M. Hsieh	/	WS	√	√	Tropic Asian-tropical Australian
Ascomycota	Sordariomycetes	Xylariales	Hypoxylaceae	Annulohypoxylon	Annulohypoxylon leptascum (Speg.) Y. M. Ju, J. D. Rogers & H. M. Hsieh	/	WS	√	√	Pantropical
Ascomycota	Sordariomycetes	Xylariales	Hypoxylaceae	Annulohypoxylon	Annulohypoxylon macrosporum (Y.M. Ju & J.D. Rogers) Sir & Kuhnert	/	WS	√	√	Pantropical
Ascomycota	Sordariomycetes	Xylariales	Hypoxylaceae	Annulohypoxylon	Annulohypoxylon nitens (Ces.) Y.M. Ju, J.D. Rogers & H.M. Hsieh	/	WS	√	—	Cosmopolitan
Ascomycota	Sordariomycetes	Xylariales	Hypoxylaceae	Annulohypoxylon	Annulohypoxylon stygium (Lév.) Y.M. Ju, J.D. Rogers & H.M. Hsieh	/	WS	√	√	Cosmopolitan
Ascomycota	Sordariomycetes	Xylariales	Hypoxylaceae	Daldinia	Daldinia bambusicola Y.M. Ju, J.D. Rogers & F. San Martín	M	BS	√	—	East Asian
Ascomycota	Sordariomycetes	Xylariales	Hypoxylaceae	Daldinia	Daldinia childiae J.D. Rogers & Y.M. Ju	M	WS	√	√	Northern temperate
Ascomycota	Sordariomycetes	Xylariales	Hypoxylaceae	Daldinia	Daldinia eschscholtzii (Ehrenb.) Rehm	M	WS	√	—	Cosmopolitan
Ascomycota	Sordariomycetes	Xylariales	Hypoxylaceae	Daldinia	Daldinia pyrenaica M. Stadler & Wollw.	M	WS	—	√	Northern temperate
Ascomycota	Sordariomycetes	Xylariales	Hypoxylaceae	Hypomontagnella	Hypomontagnella monticulosa (Mont.) Sir, L. Wendt & C. Lamb.	/	WS	√	√	Cosmopolitan
Ascomycota	Sordariomycetes	Xylariales	Hypoxylaceae	Hypoxylon	Hypoxylon crocopeplum Berk. & M.A. Curtis	/	WS	√	√	Cosmopolitan
Ascomycota	Sordariomycetes	Xylariales	Hypoxylaceae	Hypoxylon	Hypoxylon damuense Hai X. Ma, Z.K. Song & Yu Li	/	WS	—	√	Chinese endemic
Ascomycota	Sordariomycetes	Xylariales	Hypoxylaceae	Hypoxylon	Hypoxylon diperithecium Hai X. Ma, Z.K. Song & A.H. Zhu	/	WS	—	√	Chinese endemic
Ascomycota	Sordariomycetes	Xylariales	Hypoxylaceae	Hypoxylon	Hypoxylon erythrostroma J.H. Mill.	/	WS	√	—	Tropica Asian-tropic Australian-tropic American
Ascomycota	Sordariomycetes	Xylariales	Hypoxylaceae	Hypoxylon	Hypoxylon howeanum Peck	/	WS	√	√	Cosmopolitan
Ascomycota	Sordariomycetes	Xylariales	Hypoxylaceae	Hypoxylon	Hypoxylon investiens (Schwein.) M.A. Curtis	/	WS	√	—	Tropica Asian-tropic Australian-tropic American
Ascomycota	Sordariomycetes	Xylariales	Hypoxylaceae	Hypoxylon	Hypoxylon lienhwacheense Y.M. Ju & J.D. Rogers	/	WS	√	—	East Asian
Ascomycota	Sordariomycetes	Xylariales	Hypoxylaceae	Hypoxylon	Hypoxylon medogense Hai X. Ma, Z.K. Song & Yu Li	/	WS	√	—	Chinese endemic
Ascomycota	Sordariomycetes	Xylariales	Hypoxylaceae	Hypoxylon	Hypoxylon perforatum (Schwein.) Fr.	/	WS	√	√	Northern temperate
Ascomycota	Sordariomycetes	Xylariales	Hypoxylaceae	Hypoxylon	Hypoxylon pilgerianum Henn.	/	BS	√	√	Pantropical
Ascomycota	Sordariomycetes	Xylariales	Hypoxylaceae	Hypoxylon	Hypoxylon pseudofendleri D.Q. Dai & K.D. Hyde	/	BS	√	—	Palaeotropical
Ascomycota	Sordariomycetes	Xylariales	Hypoxylaceae	Hypoxylon	Hypoxylon rubiginosum (Pers.) Fr.	M	WS	—	√	Cosmopolitan
Ascomycota	Sordariomycetes	Xylariales	Hypoxylaceae	Hypoxylon	Hypoxylon sublenormandii Suwann., Rodtong, Thienh. & Whalley	/	WS	√	—	Cosmopolitan
Ascomycota	Sordariomycetes	Xylariales	Hypoxylaceae	Hypoxylon	Hypoxylon tibeticum Hai X. Ma, Z.K. Song & A.H. Zhu	/	BS	—	√	Chinese endemic
Ascomycota	Sordariomycetes	Xylariales	Hypoxylaceae	Hypoxylon	Hypoxylon trugodes Berk. & Broome	/	WS	—	√	Pantropical
Ascomycota	Sordariomycetes	Xylariales	Hypoxylaceae	Hypoxylon	Hypoxylon vinosopulvinatum Y.M. Ju, J.D. Rogers & H.M. Hsieh	/	WS	√	—	East Asian
Ascomycota	Sordariomycetes	Xylariales	Hypoxylaceae	Hypoxylon	Hypoxylon zangii Hai X. Ma, Z.K. Song and Y. Li	/	WS	√	—	Chinese endemic
Ascomycota	Sordariomycetes	Xylariales	Hypoxylaceae	Jackrogersella	Jackrogersella multiformis (Fr.) L. Wendt, Kuhnert & M. Stadler	/	WS	—	√	Northern temperate
Ascomycota	Sordariomycetes	Xylariales	Hypoxylaceae	Pyrenopolyporus	Pyrenopolyporus laminosus (J. Fourn., Kuhnert & M. Stadler) M. Stadler, Kuhnert & L. Wendt	/	WS	√	—	Palaeotropical
Ascomycota	Sordariomycetes	Xylariales	Xylariaceae	Kretzschmaria	Kretzschmaria deusta (Hoffm.) P.M.D. Martin	/	WS	√	—	Cosmopolitan
Ascomycota	Sordariomycetes	Xylariales	Xylariaceae	Kretzschmaria	Kretzschmaria neocaledonica (Har. & Pat.) J.D. Rogers & Y.M. Ju	/	WS	—	√	East Asian
Ascomycota	Sordariomycetes	Xylariales	Xylariaceae	Kretzschmaria	Kretzschmaria pavimentosa (Ces.) P.M.D. Martin	/	WS	√	√	Tropica Asian-tropic Australian-tropic American
Ascomycota	Sordariomycetes	Xylariales	Xylariaceae	Nemania	Nemania bipapillata (Berk. & M.A. Curtis) Pouzar	/	WS	—	√	Cosmopolitan
Ascomycota	Sordariomycetes	Xylariales	Xylariaceae	Nemania	Nemania diffusa (Sowerby) Gray	/	WS	√	√	Cosmopolitan
Ascomycota	Sordariomycetes	Xylariales	Xylariaceae	Rosellinia	Rosellinia bunodes (Berk. & Broome) Sacc.	/	WS	√	—	Tropica Asian-tropic Australian-tropic American
Ascomycota	Sordariomycetes	Xylariales	Xylariaceae	Rosellinia	Rosellinia corticium (Schwein.) Sacc.	/	WS	√	—	Northern temperate
Ascomycota	Sordariomycetes	Xylariales	Xylariaceae	Stilbohypoxylon	Stilbohypoxylon quisquiliarum (Mont.) J.D. Rogers & Y.M. Ju	/	WS	√	—	Tropica Asian-tropic Australian-tropic American
Ascomycota	Sordariomycetes	Xylariales	Xylariaceae	Whalleya	Whalleya microplaca (Berk. & M.A. Curtis) J.D. Rogers, Y.M. Ju & F. San Martín	/	WS	—	√	Tropica Asian-tropic Australian-tropic American
Ascomycota	Sordariomycetes	Xylariales	Xylariaceae	Xylaria	Xylaria acuminatilongissima Y.M. Ju & H.M. Hsieh	/	WS	√	—	Chinese endemic
Ascomycota	Sordariomycetes	Xylariales	Xylariaceae	Xylaria	Xylaria adscendens (Fr.) Fr.	/	WS	—	√	Pantropical
Ascomycota	Sordariomycetes	Xylariales	Xylariaceae	Xylaria	Xylaria allantoidea (Berk.) Fr.	/	WS	—	√	Cosmopolitan
Ascomycota	Sordariomycetes	Xylariales	Xylariaceae	Xylaria	Xylaria anisopleura (Mont.) Fr.	/	WS	√	—	Cosmopolitan
Ascomycota	Sordariomycetes	Xylariales	Xylariaceae	Xylaria	Xylaria apiculata Cooke	/	WS	√	—	Cosmopolitan
Ascomycota	Sordariomycetes	Xylariales	Xylariaceae	Xylaria	Xylaria arbuscula Sacc.	/	WS	√	—	Cosmopolitan
Ascomycota	Sordariomycetes	Xylariales	Xylariaceae	Xylaria	Xylaria badia Pat.	/	BS	√	—	Tropica Asian-tropic Australian-tropic American
Ascomycota	Sordariomycetes	Xylariales	Xylariaceae	Xylaria	Xylaria bambusicola Y.M. Ju & J.D. Rogers	/	BS	√	—	Cosmopolitan
Ascomycota	Sordariomycetes	Xylariales	Xylariaceae	Xylaria	Xylaria berteroi (Mont.) Dennis	/	WS	√	—	Pantropical
Ascomycota	Sordariomycetes	Xylariales	Xylariaceae	Xylaria	Xylaria brevipes Sacc. & Fairm.	/	WS	√	√	Northern temperate
Ascomycota	Sordariomycetes	Xylariales	Xylariaceae	Xylaria	Xylaria cranioides (Sacc. & Paol.) Dennis	/	WS	—	√	Tropic Asian-tropical Australian
Ascomycota	Sordariomycetes	Xylariales	Xylariaceae	Xylaria	Xylaria cubensis (Mont.) Fr.	/	WS	√	—	Cosmopolitan
Ascomycota	Sordariomycetes	Xylariales	Xylariaceae	Xylaria	Xylaria enteroleuca (J.H. Mill.) P.M.D. Martin	/	WS	—	√	Pantropical
Ascomycota	Sordariomycetes	Xylariales	Xylariaceae	Xylaria	Xylaria fissilis Ces.	/	WS	√	√	Tropica Asian-tropic Australian-tropic American
Ascomycota	Sordariomycetes	Xylariales	Xylariaceae	Xylaria	Xylaria grammica (Mont.) Mont.	/	WS	√	√	Cosmopolitan
Ascomycota	Sordariomycetes	Xylariales	Xylariaceae	Xylaria	Xylaria haemorrhoidalis Berk. & Broome	/	WS	√	√	East Asian
Ascomycota	Sordariomycetes	Xylariales	Xylariaceae	Xylaria	Xylaria hypoxylon (L.) Grev.	/	WS	—	√	Cosmopolitan
Ascomycota	Sordariomycetes	Xylariales	Xylariaceae	Xylaria	Xylaria intracolorata (J.D. Rogers, Callan & Samuels) J.D. Rogers & Y.M. Ju	/	WS	√	√	East Asian
Ascomycota	Sordariomycetes	Xylariales	Xylariaceae	Xylaria	Xylaria laevis Lloyd	/	WS	—	√	Tropica Asian-tropic Australian-tropic American
Ascomycota	Sordariomycetes	Xylariales	Xylariaceae	Xylaria	Xylaria liquidambaris J.D. Rogers, Y.M. Ju & F. San Martín	/	FS	√	—	Northern temperate
Ascomycota	Sordariomycetes	Xylariales	Xylariaceae	Xylaria	Xylaria obovata (Berk.) Berk.	/	WS	√	—	Cosmopolitan
Ascomycota	Sordariomycetes	Xylariales	Xylariaceae	Xylaria	Xylaria schimicola Hai X. Ma & Yu Li	/	FS	—	√	Pantropical
Ascomycota	Sordariomycetes	Xylariales	Xylariaceae	Xylaria	Xylaria schweinitzii Berk. & M.A. Curtis	/	WS	√	√	Cosmopolitan
Ascomycota	Sordariomycetes	Xylariales	Xylariaceae	Xylaria	Xylaria striata Pat.	/	WS	√	—	Pantropical
Ascomycota	Sordariomycetes	Xylariales	Xylariaceae	Xylaria	Xylaria telfairii (Berk.) Sacc.	/	WS	√	√	Cosmopolitan
Basidiomycota	Agaricomycetes	Agaricales	Agaricaceae	Agaricus	Agaricus jingningensis M.Q. He & R.L. Zhao	/	SS	—	√	East Asian
Basidiomycota	Agaricomycetes	Agaricales	Agaricaceae	Agaricus	Agaricus pseudopallens M.Q. He & R.L. Zhao	/	SS	√	—	Northern temperate
Basidiomycota	Agaricomycetes	Agaricales	Agaricaceae	Agaricus	Agaricus sinoplacomyces Callac & R.L. Zhao	P	SS	√	√	Chinese endemic
Basidiomycota	Agaricomycetes	Agaricales	Agaricaceae	Cystolepiota	Cystolepiota eriophora (Peck) Knudsen	/	SS	√	—	Cosmopolitan
Basidiomycota	Agaricomycetes	Agaricales	Agaricaceae	Lepiota	Lepiota brunneoincarnata Chodat & C. Martín	P	SS	√	—	Northern temperate
Basidiomycota	Agaricomycetes	Agaricales	Agaricaceae	Lepiota	Lepiota castanea Quél.	P	SS	√	—	Cosmopolitan
Basidiomycota	Agaricomycetes	Agaricales	Agaricaceae	Lepiota	Lepiota thrombophora (Berk. & Broome) Sacc.	/	SS	√	—	Tropic Asian-tropical Australian
Basidiomycota	Agaricomycetes	Agaricales	Agaricaceae	Leucocoprinus	Leucocoprinus fragilissimus (Ravenel ex Berk. & M.A. Curtis) Pat.	/	SS	√	—	Cosmopolitan
Basidiomycota	Agaricomycetes	Agaricales	Agaricaceae	Leucocoprinus	Leucocoprinus nivalis (W.F. Chiu) M. Asif, Saba & Vellinga	/	SS	√	—	Cosmopolitan
Basidiomycota	Agaricomycetes	Agaricales	Agaricaceae	Macrolepiota	Macrolepiota procera (Scop.) Singer	EM	SS	√	—	Cosmopolitan
Basidiomycota	Agaricomycetes	Agaricales	Agaricaceae	Smithiomyces	Smithiomyces asiaticus Z.W. Ge & H. Qu	/	SS	√	—	Chinese endemic
Basidiomycota	Agaricomycetes	Agaricales	Amanitaceae	Amanita	Amanita ceciliae (Berk. & Broome) Bas	/	EM	√	—	Northern temperate
Basidiomycota	Agaricomycetes	Agaricales	Amanitaceae	Amanita	Amanita chepangiana Tulloss & Bhandary	E	EM	√	—	East Asian
Basidiomycota	Agaricomycetes	Agaricales	Amanitaceae	Amanita	Amanita flavipes S. Imai	P	EM	—	√	Tropic Asian-tropical Australian
Basidiomycota	Agaricomycetes	Agaricales	Amanitaceae	Amanita	Amanita griseofolia Zhu L. Yang	M	EM	√	—	Tropic Asian-tropical Australian
Basidiomycota	Agaricomycetes	Agaricales	Amanitaceae	Amanita	Amanita pseudovaginata Hongo	P	EM	√	—	Cosmopolitan
Basidiomycota	Agaricomycetes	Agaricales	Amanitaceae	Amanita	Amanita rubrovolvata S. Imai	P	EM	—	√	East Asian
Basidiomycota	Agaricomycetes	Agaricales	Amanitaceae	Amanita	Amanita subglobosa Zhu L. Yang	P	EM	—	√	East Asian
Basidiomycota	Agaricomycetes	Agaricales	Amanitaceae	Amanita	Amanita vaginata (Bull.) Lam.	E\P	EM	√	—	Cosmopolitan
Basidiomycota	Agaricomycetes	Agaricales	Bolbitiaceae	Conocybe	Conocybe lactea (J.E. Lange) Métrod	/	SS	—	√	Northern temperate
Basidiomycota	Agaricomycetes	Agaricales	Bolbitiaceae	Conocybe	Conocybe rickeniana P.D. Orton	/	SS	—	√	Northern temperate
Basidiomycota	Agaricomycetes	Agaricales	Bolbitiaceae	Conocybe	Conocybe velutipes (Velen.) Hauskn. & Svrček	/	WS	√	—	Northern temperate
Basidiomycota	Agaricomycetes	Agaricales	Clavariaceae	Clavaria	Clavaria amoenoides Corner, K.S. Thind & Anand	/	SS	—	√	Northern temperate
Basidiomycota	Agaricomycetes	Agaricales	Clavariaceae	Clavaria	Clavaria fragilis Holmsk.	E	SS	√	—	Cosmopolitan
Basidiomycota	Agaricomycetes	Agaricales	Clavariaceae	Clavulinopsis	Clavulinopsis aurantiocinnabarina (Schwein.) Corner	/	SS	—	√	Pantropical
Basidiomycota	Agaricomycetes	Agaricales	Clavariaceae	Clavulinopsis	Clavulinopsis sulcata Overeem	E	SS	√	√	Tropica Asian-tropic Australian-tropic American
Basidiomycota	Agaricomycetes	Agaricales	Cortinariaceae	Cortinarius	Cortinarius badiovinaceus M.M. Moser	/	EM	—	√	Northern temperate
Basidiomycota	Agaricomycetes	Agaricales	Cortinariaceae	Cortinarius	Cortinarius privignatus Soop	/	EM	—	√	Northern temperate
Basidiomycota	Agaricomycetes	Agaricales	Cortinariaceae	Cortinarius	Cortinarius sommerfeltii Høil.	/	EM	—	√	Northern temperate
Basidiomycota	Agaricomycetes	Agaricales	Cortinariaceae	Cortinarius	Cortinarius subsanguineus T.Z. Wei, M.L. Xie & Y.J. Yao	P	EM	√	—	Chinese endemic
Basidiomycota	Agaricomycetes	Agaricales	Cortinariaceae	Cortinarius	Cortinarius vividus M.L. Xie, Hai X. Ma, Yong Yu, Zi R. Wang & Yi Li	/	EM	√	—	Chinese endemic
Basidiomycota	Agaricomycetes	Agaricales	Crepidotaceae	Crepidotus	Crepidotus applanatus (Pers.) P. Kumm.	/	WS	√	—	Cosmopolitan
Basidiomycota	Agaricomycetes	Agaricales	Crepidotaceae	Crepidotus	Crepidotus dentatus T. Bau & Y.P. Ge	/	WS	—	√	Chinese endemic
Basidiomycota	Agaricomycetes	Agaricales	Crepidotaceae	Crepidotus	Crepidotus malachius Sacc.	/	WS	√	√	Northern temperate
Basidiomycota	Agaricomycetes	Agaricales	Crepidotaceae	Crepidotus	Crepidotus pseudomollis T. Bau & Y.P. Ge	/	WS	√	—	Pantropical
Basidiomycota	Agaricomycetes	Agaricales	Cyphellaceae	Chondrostereum	Chondrostereum purpureum (Pers.) Pouzar	M	WS	√	√	Cosmopolitan
Basidiomycota	Agaricomycetes	Agaricales	Entolomataceae	Entoloma	Entoloma atropapillatum (Karstedt & Capelari) Blanco-Dios	/	SS	—	√	Palaeotropical
Basidiomycota	Agaricomycetes	Agaricales	Entolomataceae	Entoloma	Entoloma azureosquamulosum Xiao L. He & T.H. Li	/	SS	—	√	Chinese endemic
Basidiomycota	Agaricomycetes	Agaricales	Entolomataceae	Entoloma	Entoloma hainanense T.H. Li & Xiao L. He	/	SS	—	√	Chinese endemic
Basidiomycota	Agaricomycetes	Agaricales	Entolomataceae	Entoloma	Entoloma murrayi (Berk. & M.A. Curtis) Sacc. & P. Syd.	M\P	SS	√	—	Northern temperate
Basidiomycota	Agaricomycetes	Agaricales	Entolomataceae	Entoloma	Entoloma shwethum Manim., A.V. Joseph & Leelav.	/	SS	√	—	East Asian
Basidiomycota	Agaricomycetes	Agaricales	Entolomataceae	Entoloma	Entoloma tomentosum J.Q. Yan, L.G. Chen & S.N. Wang	/	SS	√	—	Chinese endemic
Basidiomycota	Agaricomycetes	Agaricales	Entolomataceae	Entoloma	Entoloma velutinum Hesler	/	SS	—	√	Palaeotropical
Basidiomycota	Agaricomycetes	Agaricales	Galeropsidaceae	Panaeolus	Panaeolus acuminatus (P. Kumm.) Quél.	P	EM	—	√	Cosmopolitan
Basidiomycota	Agaricomycetes	Agaricales	Galeropsidaceae	Panaeolus	Panaeolus cyanescens Sacc.	P	EM	√	—	Cosmopolitan
Basidiomycota	Agaricomycetes	Agaricales	Hydnangiaceae	Laccaria	Laccaria moshuijun Popa & Zhu L. Yang	E	EM	—	√	East Asian
Basidiomycota	Agaricomycetes	Agaricales	Hydnangiaceae	Laccaria	Laccaria vinaceoavellanea Hongo	E	EM	√	—	East Asian
Basidiomycota	Agaricomycetes	Agaricales	Hydnangiaceae	Laccaria	Laccaria yunnanensis Popa, Rexer, Donges, Zhu L. Yang & G. Kost	E	EM	√	√	East Asian
Basidiomycota	Agaricomycetes	Agaricales	Hygrophoraceae	Arrhenia	Arrhenia epichysium (Pers.) Redhead, Lutzoni, Moncalvo & Vilgalys	E	WS	—	√	Northern temperate
Basidiomycota	Agaricomycetes	Agaricales	Hygrophoraceae	Hygrocybe	Hygrocybe cantharellus (Schwein.) Murrill	E\M	SS	—	√	Cosmopolitan
Basidiomycota	Agaricomycetes	Agaricales	Hygrophoraceae	Hygrocybe	Hygrocybe rubroconica C.Q. Wang & T.H. Li	/	SS	—	√	Tropica Asian-tropic Australian-tropic American
Basidiomycota	Agaricomycetes	Agaricales	Hymenogastraceae	Flammula	Flammula alnicola (Fr.) P. Kumm.	/	WS	—	√	Northern temperate
Basidiomycota	Agaricomycetes	Agaricales	Hymenogastraceae	Galerina	Galerina sulciceps (Berk.) Boedijn	P	WS	√	—	East Asian
Basidiomycota	Agaricomycetes	Agaricales	Hymenogastraceae	Gymnopilus	Gymnopilus crociphyllus (Sacc.) Pegler	/	WS	√	—	Tropic Asian-tropical Australian
Basidiomycota	Agaricomycetes	Agaricales	Hymenogastraceae	Gymnopilus	Gymnopilus dilepis (Berk. & Broome) Singer	P	WS	√	—	Tropic Asian-tropical Australian
Basidiomycota	Agaricomycetes	Agaricales	Hymenogastraceae	Gymnopilus	Gymnopilus lepidotus Hesler	P	WS	√	—	Tropica Asian-tropic Australian-tropic American
Basidiomycota	Agaricomycetes	Agaricales	Hymenogastraceae	Gymnopilus	Gymnopilus suberis (Maire) Singer	/	WS	—	√	Cosmopolitan
Basidiomycota	Agaricomycetes	Agaricales	Hymenogastraceae	Gymnopilus	Gymnopilus subpurpuratus Guzm.-Dáv. & Guzmán	/	WS	—	√	Pantropical
Basidiomycota	Agaricomycetes	Agaricales	Hymenogastraceae	Psilocybe	Psilocybe keralensis K.A. Thomas, Manim. & Guzmán	P	WS	—	√	East Asian
Basidiomycota	Agaricomycetes	Agaricales	Hymenogastraceae	Psilocybe	Psilocybe semilanceata (Fr.) P. Kumm.	P	WS	—	√	Northern temperate
Basidiomycota	Agaricomycetes	Agaricales	Incertae sedis	Clitocybula	Clitocybula abundans (Peck) Singer	/	WS	—	√	Northern temperate
Basidiomycota	Agaricomycetes	Agaricales	Incertae sedis	Clitocybula	Clitocybula lacerata (Scop.) Métrod	/	WS	—	√	Northern temperate
Basidiomycota	Agaricomycetes	Agaricales	Incertae sedis	Conchomyces	Conchomyces bursiformis (Berk.) E. Horak	/	WS	—	√	Tropic Asian-tropical Australian
Basidiomycota	Agaricomycetes	Agaricales	Incertae sedis	Cyathus	Cyathus stercoreus (Schwein.) De Toni	M	WS	√	—	Cosmopolitan
Basidiomycota	Agaricomycetes	Agaricales	Incertae sedis	Gerronema	Gerronema nemorale Har. Takah.	/	WS	√	√	East Asian
Basidiomycota	Agaricomycetes	Agaricales	Incertae sedis	Gerronema	Gerronema subclavatum (Peck) Singer ex Redhead	/	WS	√	—	Pantropical
Basidiomycota	Agaricomycetes	Agaricales	Incertae sedis	Gerronema	Gerronema zhujian Q. Na, H. Zeng & Y.P. Ge	/	WS	—	√	Chinese endemic
Basidiomycota	Agaricomycetes	Agaricales	Incertae sedis	Infundibulicybe	Infundibulicybe hongyinpan L. Fan & H. Liu ex Consiglio & Setti	/	SS	—	√	Pantropical
Basidiomycota	Agaricomycetes	Agaricales	Incertae sedis	Leucoinocybe	Leucoinocybe auricoma (Har. Takah.) Matheny	/	WS	√	—	Tropic Asian-tropical Australian
Basidiomycota	Agaricomycetes	Agaricales	Incertae sedis	Nidularia	Nidularia deformis (Willd.) Fr.	/	WS	—	√	Northern temperate
Basidiomycota	Agaricomycetes	Agaricales	Incertae sedis	Singerocybe	Singerocybe alboinfundibuliformis (S.J. Seok, Yang S. Kim, K.M. Park, W.G. Kim, K.H. Yoo & I.C. Park) Zhu L. Yang, J. Qin & Har. Takah.	E	SS	√	—	East Asian
Basidiomycota	Agaricomycetes	Agaricales	Incertae sedis	Trogia	Trogia infundibuliformis Berk. & Broome	/	WS	√	√	East Asian
Basidiomycota	Agaricomycetes	Agaricales	Incertae sedis	Trogia	Trogia silvestris (Holterm.) Corner	/	WS	√	—	East Asian
Basidiomycota	Agaricomycetes	Agaricales	Inocybaceae	Inocybe	Inocybe kobayasii Hongo	/	EM	√	—	East Asian
Basidiomycota	Agaricomycetes	Agaricales	Inocybaceae	Inocybe	Inocybe flavitomentosa A.H. Zhu, Y.G. Fan, Hai X. Ma, & X. Chen	/	EM	√	—	Chinese endemic
Basidiomycota	Agaricomycetes	Agaricales	Inocybaceae	Inocybe	Inocybe motuoensis A.H. Zhu, Y.G. Fan, & Hai X. Ma	/	EM	√	—	Chinese endemic
Basidiomycota	Agaricomycetes	Agaricales	Inocybaceae	Inocybe	Inocybe subchondrospora A.H. Zhu, Y.G. Fan, Hai X. Ma, & Y.P. Ge	/	EM	√	—	Chinese endemic
Basidiomycota	Agaricomycetes	Agaricales	Inocybaceae	Pseudosperma	Pseudosperma rimosum (Bull.) Matheny & Esteve-Rav.	P	EM	—	√	Northern temperate
Basidiomycota	Agaricomycetes	Agaricales	Lycoperdaceae	Lycoperdon	Lycoperdon perlatum Pers.	E\P	SS	√	√	Cosmopolitan
Basidiomycota	Agaricomycetes	Agaricales	Lycoperdaceae	Utraria	Utraria decipiens (Durieu & Mont.) R.L. Zhao & J.Xin Li	/	SS	√	—	Northern temperate
Basidiomycota	Agaricomycetes	Agaricales	Lycoperdaceae	Morganella	Morganella puiggarii (Speg.) Kreisel & Dring	/	SS	—	√	Pantropical
Basidiomycota	Agaricomycetes	Agaricales	Lyophyllaceae	Termitomyces	Termitomyces bulborhizus T.Z. Wei, Y.J. Yao, Bo Wang & Pegler	E	TS	√	—	East Asian
Basidiomycota	Agaricomycetes	Agaricales	Lyophyllaceae	Termitomyces	Termitomyces eurrhizus (Berk.) R. Heim	/	TS	√	—	East Asian
Basidiomycota	Agaricomycetes	Agaricales	Lyophyllaceae	Termitomyces	Termitomyces striatus (Beeli) R. Heim	E	TS	√	—	Palaeotropical
Basidiomycota	Agaricomycetes	Agaricales	Marasmiaceae	Marasmius	Marasmius cladophyllus Berk.	/	WS	—	√	Palaeotropical
Basidiomycota	Agaricomycetes	Agaricales	Marasmiaceae	Marasmius	Marasmius grandiviridis Wannathes, Desjardin & Lumyong	/	SS	—	√	East Asian
Basidiomycota	Agaricomycetes	Agaricales	Marasmiaceae	Marasmius	Marasmius hypochroides Berk. & Broome	/	WS	√	—	East Asian
Basidiomycota	Agaricomycetes	Agaricales	Marasmiaceae	Marasmius	Marasmius jasminodorus Wannathes, Desjardin & Lumyong	/	LS	√	—	East Asian
Basidiomycota	Agaricomycetes	Agaricales	Marasmiaceae	Marasmius	Marasmius ochroleucus Desjardin & E. Horak	/	WS	√	—	Tropic Asian-tropical Australian
Basidiomycota	Agaricomycetes	Agaricales	Marasmiaceae	Marasmius	Marasmius pellucidus Berk. & Broome	/	SS	√	√	Tropic Asian-tropical Australian
Basidiomycota	Agaricomycetes	Agaricales	Marasmiaceae	Marasmius	Marasmius pulcherripes Peck	/	LS	√	—	Cosmopolitan
Basidiomycota	Agaricomycetes	Agaricales	Marasmiaceae	Marasmius	Marasmius tenuissimus (Sacc.) Singer	/	WS	√	—	Tropica Asian-tropic Australian-tropic American
Basidiomycota	Agaricomycetes	Agaricales	Marasmiaceae	Marasmius	Marasmius xestocephalus Singer	/	LS	√	—	Palaeotropical
Basidiomycota	Agaricomycetes	Agaricales	Marasmiaceae	Paramarasmius	Paramarasmius palmivorus (Sharples) Antonín & Kolařík	/	WS	√	—	Pantropical
Basidiomycota	Agaricomycetes	Agaricales	Mycenaceae	Favolaschia	Favolaschia peziziformis (Berk. & M.A. Curtis) Kuntze	/	WS	√	—	Tropic Asian-tropical Australian
Basidiomycota	Agaricomycetes	Agaricales	Mycenaceae	Favolaschia	Favolaschia pustulosa (Jungh.) Kuntze	/	WS	—	√	Tropic Asian-tropical Australian
Basidiomycota	Agaricomycetes	Agaricales	Mycenaceae	Filoboletus	Filoboletus manipularis (Berk.) Singer	/	WS	√	—	Tropica Asian-tropic Australian-tropic American
Basidiomycota	Agaricomycetes	Agaricales	Mycenaceae	Hydropus	Hydropus fuliginarius (Batsch) Singer	/	SS	√	—	Northern temperate
Basidiomycota	Agaricomycetes	Agaricales	Mycenaceae	Mycena	Mycena abramsii (Murrill) Murrill	/	WS	√	—	Cosmopolitan
Basidiomycota	Agaricomycetes	Agaricales	Mycenaceae	Mycena	Mycena algeriensis Maire	/	WS	—	√	Northern temperate
Basidiomycota	Agaricomycetes	Agaricales	Mycenaceae	Mycena	Mycena haematopus (Pers.) P. Kumm.	E\M\P	WS	√	—	Northern temperate
Basidiomycota	Agaricomycetes	Agaricales	Mycenaceae	Mycena	Mycena pura (Pers.) P. Kumm.	E\M\P	WS	√	—	Cosmopolitan
Basidiomycota	Agaricomycetes	Agaricales	Mycenaceae	Panellus	Panellus palmicola Q.Y. Zhang, F. Wu & Y.C. Dai	/	WS	—	√	Chinese endemic
Basidiomycota	Agaricomycetes	Agaricales	Mycenaceae	Roridomyces	Roridomyces lamprosporus (Corner) Rexer	/	WS	—	√	East Asian
Basidiomycota	Agaricomycetes	Agaricales	Mycenaceae	Roridomyces	Roridomyces mauritianus (Robich & Hauskn.) Hauskn. & Krisai	/	WS	√	—	Palaeotropical
Basidiomycota	Agaricomycetes	Agaricales	Mycenaceae	Xeromphalina	Xeromphalina tenuipes (Schwein.) A.H. Sm.	/	WS	—	√	Pantropical
Basidiomycota	Agaricomycetes	Agaricales	Omphalotaceae	Collybiopsis	Collybiopsis indocta (Corner) R.H. Petersen	/	SS	√	—	Tropic Asian-tropical Australian
Basidiomycota	Agaricomycetes	Agaricales	Omphalotaceae	Collybiopsis	Collybiopsis orientisubnuda J.S. Kim & Y.W. Lim	/	SS	√	—	East Asian
Basidiomycota	Agaricomycetes	Agaricales	Omphalotaceae	Gymnopus	Gymnopus confluens (Pers.) Antonín, Halling & Noordel.	/	LS	√	—	Northern temperate
Basidiomycota	Agaricomycetes	Agaricales	Omphalotaceae	Gymnopus	Gymnopus densilamellatus Antonín, Ryoo & Ka	P	SS	—	√	East Asian
Basidiomycota	Agaricomycetes	Agaricales	Omphalotaceae	Gymnopus	Gymnopus menehune Desjardin, Halling & Hemmes	/	SS	√	√	Cosmopolitan
Basidiomycota	Agaricomycetes	Agaricales	Omphalotaceae	Gymnopus	Gymnopus polygrammus (Mont.) J.L. Mata	/	SS	—	√	Tropica Asian-tropic Australian-tropic American
Basidiomycota	Agaricomycetes	Agaricales	Omphalotaceae	Gymnopus	Gymnopus subnudus (Ellis ex Peck) Halling	E	LS	√	—	Northern temperate
Basidiomycota	Agaricomycetes	Agaricales	Omphalotaceae	Mycetinis	Mycetinis scorodonius (Fr.) A.W. Wilson & Desjardin	E\M	WS	—	√	Northern temperate
Basidiomycota	Agaricomycetes	Agaricales	Omphalotaceae	Rhodocollybia	Rhodocollybia brevipes K.N.A. Raj & Manim	/	SS	√	—	East Asian
Basidiomycota	Agaricomycetes	Agaricales	Omphalotaceae	Rhodocollybia	Rhodocollybia maculata (Alb. & Schwein.) Singer	E	SS	√	—	Northern temperate
Basidiomycota	Agaricomycetes	Agaricales	Physalacriaceae	Armillaria	Armillaria mellea (Vahl) P. Kumm.	E\M	WS	—	√	Cosmopolitan
Basidiomycota	Agaricomycetes	Agaricales	Physalacriaceae	Armillaria	Armillaria novae-zelandiae (G. Stev.) Boesew.	/	WS	√	√	Tropica Asian-tropic Australian-tropic American
Basidiomycota	Agaricomycetes	Agaricales	Physalacriaceae	Armillaria	Armillaria ostoyae (Romagn.) Herink	E\M	WS	√	√	Northern temperate
Basidiomycota	Agaricomycetes	Agaricales	Physalacriaceae	Cylindrobasidium	Cylindrobasidium eucalypti (M. Dueñas & Tellería) Tellería & Melo	/	WS	—	√	Tropica Asian-tropic Australian-tropic American
Basidiomycota	Agaricomycetes	Agaricales	Physalacriaceae	Cyptotrama	Cyptotrama asprata (Berk.) Redhead & Ginns	/	WS	—	√	Cosmopolitan
Basidiomycota	Agaricomycetes	Agaricales	Physalacriaceae	Cyptotrama	Cyptotrama glabra Zhu L. Yang & J. Qin	/	WS	√	√	East Asian
Basidiomycota	Agaricomycetes	Agaricales	Physalacriaceae	Flammulina	Flammulina yunnanensis Z.W. Ge & Zhu L. Yang	E	WS	—	√	East Asian
Basidiomycota	Agaricomycetes	Agaricales	Physalacriaceae	Oudemansiella	Oudemansiella canarii (Jungh.) Höhn.	E	WS	—	√	Cosmopolitan
Basidiomycota	Agaricomycetes	Agaricales	Physalacriaceae	Oudemansiella	Oudemansiella crassifolia Corner	/	WS	√	√	Tropica Asian-tropic Australian-tropic American
Basidiomycota	Agaricomycetes	Agaricales	Physalacriaceae	Oudemansiella	Oudemansiella raphanipes (Berk.) Pegler & T.W.K. Young	E	WS	√	—	East Asian
Basidiomycota	Agaricomycetes	Agaricales	Physalacriaceae	Oudemansiella	Oudemansiella submucida Corner	E\M	WS	—	√	East Asian
Basidiomycota	Agaricomycetes	Agaricales	Physalacriaceae	Xerula	Xerula sinopudens R.H. Petersen & Nagas.	E	SS	—	√	East Asian
Basidiomycota	Agaricomycetes	Agaricales	Pleurotaceae	Hohenbuehelia	Hohenbuehelia angustata (Berk.) Singer	/	WS	√	√	Northern temperate
Basidiomycota	Agaricomycetes	Agaricales	Pleurotaceae	Hohenbuehelia	Hohenbuehelia grisea (Peck) Singer	/	WS	√	—	Cosmopolitan
Basidiomycota	Agaricomycetes	Agaricales	Pleurotaceae	Pleurotus	Pleurotus djamor (Rumph. ex Fr.) Boedijn	E\M	WS	—	√	Cosmopolitan
Basidiomycota	Agaricomycetes	Agaricales	Pleurotaceae	Pleurotus	Pleurotus flabellatus Sacc.	/	WS	√	—	Cosmopolitan
Basidiomycota	Agaricomycetes	Agaricales	Pleurotaceae	Pleurotus	Pleurotus ostreatus (Jacq.) P. Kumm.	E\M	WS	—	√	Cosmopolitan
Basidiomycota	Agaricomycetes	Agaricales	Pleurotaceae	Pleurotus	Pleurotus pulmonarius (Fr.) Quél.	E\M	WS	√	√	Cosmopolitan
Basidiomycota	Agaricomycetes	Agaricales	Pleurotaceae	Resupinatus	Resupinatus alboniger (Pat.) Singer	/	WS	—	√	Northern temperate
Basidiomycota	Agaricomycetes	Agaricales	Pleurotaceae	Resupinatus	Resupinatus applicatus (Batsch) Gray	/	WS	√	—	Cosmopolitan
Basidiomycota	Agaricomycetes	Agaricales	Pleurotaceae	Resupinatus	Resupinatus trichotis (Pers.) Singer	/	WS	—	√	Northern temperate
Basidiomycota	Agaricomycetes	Agaricales	Pleurotaceae	Resupinatus	Resupinatus vinosolividus (Segedin) J.A. Cooper	/	WS	—	√	East Asian
Basidiomycota	Agaricomycetes	Agaricales	Pluteaceae	Pluteus	Pluteus brunneovelutinus E.F. Malysheva & O.V. Morozova	/	WS	√	—	Northern temperate
Basidiomycota	Agaricomycetes	Agaricales	Pluteaceae	Pluteus	Pluteus castaneorugosus E.F. Malysheva & A.V. Alexandrova	/	WS	√	—	Northern temperate
Basidiomycota	Agaricomycetes	Agaricales	Pluteaceae	Pluteus	Pluteus chrysaegis (Berk. & Broome) Petch	/	WS	√	—	Tropica Asian-tropic Australian-tropic American
Basidiomycota	Agaricomycetes	Agaricales	Pluteaceae	Pluteus	Pluteus microspermus E. Horak	/	WS	√	—	East Asian
Basidiomycota	Agaricomycetes	Agaricales	Pluteaceae	Pluteus	Pluteus septocystidiatus Ševčíková, Antonín & Borov.	/	WS	√	—	Pantropical
Basidiomycota	Agaricomycetes	Agaricales	Pluteaceae	Pluteus	Pluteus subcervinus (Berk. & Broome) Sacc.	E	WS	√	—	Pantropical
Basidiomycota	Agaricomycetes	Agaricales	Psathyrellaceae	Candolleomyces	Candolleomyces candolleanus (Fr.) D. Wächt. & A. Melzer	P	WS	√	√	Cosmopolitan
Basidiomycota	Agaricomycetes	Agaricales	Psathyrellaceae	Candolleomyces	Candolleomyces subsingeri (T. Bau & J.Q. Yan) D. Wächt. & A. Melzer	/	SS	√	—	Pantropical
Basidiomycota	Agaricomycetes	Agaricales	Psathyrellaceae	Coprinellus	Coprinellus disseminatus (Pers.) J.E. Lange	P	WS	√	√	Cosmopolitan
Basidiomycota	Agaricomycetes	Agaricales	Psathyrellaceae	Coprinellus	Coprinellus micaceus (Bull.) Vilgalys, Hopple & Jacq. Johnson	E\P	WS	√	—	Cosmopolitan
Basidiomycota	Agaricomycetes	Agaricales	Psathyrellaceae	Coprinellus	Coprinellus pseudodisseminatus T. Bau & M. Huang	P	WS	√	√	Tropic Asian-tropical Australian
Basidiomycota	Agaricomycetes	Agaricales	Psathyrellaceae	Coprinellus	Coprinellus xanthothrix (Romagn.) Vilgalys, Hopple & Jacq. Johnson	/	WS	√	—	Northern temperate
Basidiomycota	Agaricomycetes	Agaricales	Psathyrellaceae	Coprinopsis	Coprinopsis pachyderma (Bogart) Redhead, Vilgalys & Moncalvo	/	WS	√	—	Cosmopolitan
Basidiomycota	Agaricomycetes	Agaricales	Psathyrellaceae	Coprinopsis	Coprinopsis strossmayeri (Schulzer) Redhead, Vilgalys & Moncalvo	/	SS	√	—	Northern temperate
Basidiomycota	Agaricomycetes	Agaricales	Psathyrellaceae	Ephemerocybe	Ephemerocybe pseudodisseminata (T. Bau & M. Huang) Kun L. Yang, Jia Ying Lin & Zhu L. Yang	/	WS	√	—	Chinese endemic
Basidiomycota	Agaricomycetes	Agaricales	Psathyrellaceae	Lacrymaria	Lacrymaria lacrymabunda (Bull.) Pat.	P	SS	√	√	Northern temperate
Basidiomycota	Agaricomycetes	Agaricales	Psathyrellaceae	Psathyrella	Psathyrella oboensis Desjardin & B.A. Perry	/	WS	—	√	Tropic Asian-tropical Australian
Basidiomycota	Agaricomycetes	Agaricales	Psathyrellaceae	Psathyrella	Psathyrella pygmaea (Bull.) Singer	/	SS	√	—	Cosmopolitan
Basidiomycota	Agaricomycetes	Agaricales	Psathyrellaceae	Typhrasa	Typhrasa polycystis J.Q. Yan & S.N. Wang	/	SS	—	√	Chinese endemic
Basidiomycota	Agaricomycetes	Agaricales	Pseudoclitocybaceae	Pseudoclitocybe	Pseudoclitocybe expallens (Pers.) M.M. Moser	E	WS	√	—	Northern temperate
Basidiomycota	Agaricomycetes	Agaricales	Pterulaceae	Pterula	Pterula subulata Fr.	/	SS	√	—	Northern temperate
Basidiomycota	Agaricomycetes	Agaricales	Radulomycetaceae	Radulomyces	Radulomyces copelandii (Pat.) Hjortstam & Spooner	/	WS	√	√	Northern temperate
Basidiomycota	Agaricomycetes	Agaricales	Schizophyllaceae	Schizophyllum	Schizophyllum commune Fr.	E\M	WS	√	√	Cosmopolitan
Basidiomycota	Agaricomycetes	Agaricales	Strophariaceae	Deconica	Deconica overeemii (E. Horak & Desjardin) Desjardin & B.A. Perry	/	WS	—	√	Pantropical
Basidiomycota	Agaricomycetes	Agaricales	Strophariaceae	Deconica	Deconica thailandensis (E. Horak, Guzmán & Desjardin) Ram.-Cruz & Guzmán	/	WS	√	—	Tropic Asian-tropical Australian
Basidiomycota	Agaricomycetes	Agaricales	Strophariaceae	Hebeloma	Hebeloma cylindrosporum Romagn.	/	EM	—	√	Northern temperate
Basidiomycota	Agaricomycetes	Agaricales	Strophariaceae	Hebeloma	Hebeloma lactariolens (Clémençon & Hongo) B.J. Rees & Orlovich	/	EM	—	√	East Asian
Basidiomycota	Agaricomycetes	Agaricales	Strophariaceae	Hebeloma	Hebeloma parvisporum O.S. Pedersen, Læssøe, Beker & U. Eberh.	/	EM	—	√	East Asian
Basidiomycota	Agaricomycetes	Agaricales	Strophariaceae	Hypholoma	Hypholoma fasciculare (Huds.) P. Kumm.	M\P	WS	√	√	Cosmopolitan
Basidiomycota	Agaricomycetes	Agaricales	Strophariaceae	Kuehneromyces	Kuehneromyces mutabilis (Schaeff.) Singer & A.H. Sm.	E	WS	—	√	Northern temperate
Basidiomycota	Agaricomycetes	Agaricales	Strophariaceae	Leratiomyces	Leratiomyces cucullatus (Shope & Seaver) Beever & D.C. Park	/	SS	—	√	Palaeotropical
Basidiomycota	Agaricomycetes	Agaricales	Strophariaceae	Pholiota	Pholiota multicingulata E. Horak	P	WS	—	√	Tropic Asian-tropical Australian
Basidiomycota	Agaricomycetes	Agaricales	Strophariaceae	Pholiota	Pholiota nameko (T. Itô) S. Ito & S. Imai	E	WS	—	√	Northern temperate
Basidiomycota	Agaricomycetes	Agaricales	Strophariaceae	Pholiota	Pholiota virgata A.H. Sm. & Hesler	/	WS	—	√	Pantropical
Basidiomycota	Agaricomycetes	Agaricales	Tricholomataceae	Tricholoma	Tricholoma sinoacerbum T.H. Li, Hosen & Ting Li	P	EM	—	√	Chinese endemic
Basidiomycota	Agaricomycetes	Agaricales	Tubariaceae	Hemistropharia	Hemistropharia albocrenulata (Peck) Jacobsson & E. Larss.	E\P	SS	—	√	Northern temperate
Basidiomycota	Agaricomycetes	Amylocorticiales	Amylocorticiaceae	Plicaturopsis	Plicaturopsis crispa (Pers.) D.A. Reid	/	WS	—	√	Cosmopolitan
Basidiomycota	Agaricomycetes	Auriculariales	Auriculariaceae	Alloexidiopsis	Alloexidiopsis grandinea J.H. Dong & C.L. Zhao	/	WS	√	—	Chinese endemic
Basidiomycota	Agaricomycetes	Auriculariales	Auriculariaceae	Auricularia	Auricularia cornea Ehrenb.	E\M	WS	√	√	Cosmopolitan
Basidiomycota	Agaricomycetes	Auriculariales	Auriculariaceae	Auricularia	Auricularia fuscosuccinea (Mont.) Henn.	E	WS	√	√	Tropica Asian-tropic Australian-tropic American
Basidiomycota	Agaricomycetes	Auriculariales	Auriculariaceae	Auricularia	Auricularia heimuer F. Wu, B.K. Cui & Y.C. Dai	E\M	WS	√	√	East Asian
Basidiomycota	Agaricomycetes	Auriculariales	Auriculariaceae	Auricularia	Auricularia sinodelicata Y.C. Dai & F. Wu	/	WS	√	√	East Asian
Basidiomycota	Agaricomycetes	Auriculariales	Auriculariaceae	Auricularia	Auricularia villosula Malysheva	E	WS	√	√	Northern temperate
Basidiomycota	Agaricomycetes	Auriculariales	Auriculariaceae	Eichleriella	Eichleriella aculeobasidiata Hui Wang, D.Q. Wang, C.L. Zhao	/	WS	√	—	Chinese endemic
Basidiomycota	Agaricomycetes	Auriculariales	Auriculariaceae	Eichleriella	Eichleriella tenuicula (Lév.) Spirin & Malysheva	/	WS	√	—	Tropica Asian-tropic Australian-tropic American
Basidiomycota	Agaricomycetes	Auriculariales	Auriculariaceae	Eichleriella	Eichleriella xinpingensis C.L. Zhao	/	WS	√	√	Tropic Asian-tropical Australian
Basidiomycota	Agaricomycetes	Auriculariales	Auriculariaceae	Exidia	Exidia glandulosa (Bull.) Fr.	E\P	WS	—	√	Northern temperate
Basidiomycota	Agaricomycetes	Auriculariales	Auriculariaceae	Tremellochaete	Tremellochaete atlantica R.L.M. Alvarenga	/	WS	√	√	Pantropical
Basidiomycota	Agaricomycetes	Auriculariales	Incertae sedis	Pseudohydnum	Pseudohydnum cystidiatum Malysheva & V. Dudka	/	WS	—	√	Northern temperate
Basidiomycota	Agaricomycetes	Boletales	Boletaceae	Aureoboletus	Aureoboletus raphanaceus Ming Zhang & T.H. Li	/	EM	—	√	Chinese endemic
Basidiomycota	Agaricomycetes	Boletales	Boletaceae	Austroboletus	Austroboletus olivaceoglutinosus K. Das & Dentinger	/	EM	—	√	East Asian
Basidiomycota	Agaricomycetes	Boletales	Boletaceae	Baorangia	Baorangia pseudocalopus (Hongo) G. Wu & Zhu L. Yang	E\P	EM	—	√	East Asian
Basidiomycota	Agaricomycetes	Boletales	Boletaceae	Boletellus	Boletellus emodensis (Berk.) Singer	E\P	EM	√	—	Tropic Asian-tropical Australian
Basidiomycota	Agaricomycetes	Boletales	Boletaceae	Boletus	Boletus viscidiceps B. Feng, Y.Y. Cui, J.P. Xu & Zhu L. Yang	E	EM	—	√	Chinese endemic
Basidiomycota	Agaricomycetes	Boletales	Boletaceae	Chiua	Chiua virens (W.F. Chiu) Yan C. Li & Zhu L. Yang	E\P	EM	—	√	East Asian
Basidiomycota	Agaricomycetes	Boletales	Boletaceae	Hemileccinum	Hemileccinum albidum Mei Xiang Li, Zhu L. Yang & G. Wu	/	EM	—	√	Chinese endemic
Basidiomycota	Agaricomycetes	Boletales	Boletaceae	Leccinellum	Leccinellum quercophilum M. Kuo	/	EM	—	√	Pantropical
Basidiomycota	Agaricomycetes	Boletales	Boletaceae	Phylloporus	Phylloporus brunneiceps N.K. Zeng, Zhu L. Yang & L.P. Tang	E	EM	√	√	East Asian
Basidiomycota	Agaricomycetes	Boletales	Boletaceae	Phylloporus	Phylloporus maculatus N.K. Zeng, Zhu L. Yang & L.P. Tang	/	EM	—	√	East Asian
Basidiomycota	Agaricomycetes	Boletales	Boletaceae	Phylloporus	Phylloporus pachycystidiatus N.K. Zeng, Zhu L. Yang & L.P. Tang	E	EM	—	√	Chinese endemic
Basidiomycota	Agaricomycetes	Boletales	Boletaceae	Phylloporus	Phylloporus yunnanensis N.K. Zeng, Zhu L. Yang & L.P. Tang	E	EM	—	√	East Asian
Basidiomycota	Agaricomycetes	Boletales	Boletaceae	Pulveroboletus	Pulveroboletus brunneoscabrosus Har. Takah.	P	EM	—	√	Tropic Asian-tropical Australian
Basidiomycota	Agaricomycetes	Boletales	Boletaceae	Strobilomyces	Strobilomyces alpinus M. Zang, Y. Xuan & K.K. Cheng	/	EM	—	√	East Asian
Basidiomycota	Agaricomycetes	Boletales	Boletaceae	Strobilomyces	Strobilomyces atrosquamosus J.Z. Ying & H.A. Wen	/	EM	—	√	East Asian
Basidiomycota	Agaricomycetes	Boletales	Boletaceae	Strobilomyces	Strobilomyces glabriceps W.F. Chiu	E	EM	√	—	Chinese endemic
Basidiomycota	Agaricomycetes	Boletales	Boletaceae	Xerocomus	Xerocomus subtomentosus (L.) Quél.	E\M\P	EM	—	√	Northern temperate
Basidiomycota	Agaricomycetes	Boletales	Gyroporaceae	Gyroporus	Gyroporus longicystidiatus Nagas. & Hongo	E	EM	√	—	East Asian
Basidiomycota	Agaricomycetes	Boletales	Paxillaceae	Paxillus	Paxillus adelphus J.P. Chaumeton, Gryta, Jargeat & P.A. Moreau	/	EM	√	—	Northern temperate
Basidiomycota	Agaricomycetes	Boletales	Paxillaceae	Paxillus	Paxillus filamentosus (Scop.) Fr.	/	EM	√	√	Northern temperate
Basidiomycota	Agaricomycetes	Boletales	Paxillaceae	Paxillus	Paxillus orientalis Gelardi, Vizzini, E. Horak & G. Wu	P	EM	√	—	East Asian
Basidiomycota	Agaricomycetes	Boletales	Paxillaceae	Paxillus	Paxillus rubicundulus P.D. Orton	P	EM	√	—	Northern temperate
Basidiomycota	Agaricomycetes	Boletales	Sclerodermataceae	Scleroderma	Scleroderma suthepense Kumla	/	EM	√	—	East Asian
Basidiomycota	Agaricomycetes	Boletales	Suillaceae	Suillus	Suillus plorans (Rolland) Kuntze	E	EM	—	√	Northern temperate
Basidiomycota	Agaricomycetes	Boletales	Tapinellaceae	Bondarcevomyces	Bondarcevomyces taxi (Bondartsev) Parmasto	/	WS	—	√	East Asian
Basidiomycota	Agaricomycetes	Boletales	Tapinellaceae	Tapinella	Tapinella panuoides (Fr.) E.-J. Gilbert	P	WS	—	√	Cosmopolitan
Basidiomycota	Agaricomycetes	Cantharellales	Hydnaceae	Cantharellus	Cantharellus gallaecicus (Blanco-Dios) Olariaga	E	EM	√	—	Northern temperate
Basidiomycota	Agaricomycetes	Cantharellales	Hydnaceae	Cantharellus	Cantharellus hygrophoroides S.C. Shao, Buyck & F.Q. Yu	E	EM	—	√	Chinese endemic
Basidiomycota	Agaricomycetes	Cantharellales	Hydnaceae	Clavulina	Clavulina flava P. Zhang	E	EM	√	—	Chinese endemic
Basidiomycota	Agaricomycetes	Cantharellales	Hydnaceae	Sistotrema	Sistotrema porulosum Hallenb.	/	WS	—	√	Northern temperate
Basidiomycota	Agaricomycetes	Corticiales	Corticiaceae	Lyomyces	Lyomyces microfasciculatus (Yurchenko & Sheng H. Wu) Riebesehl & Langer	/	WS	√	—	East Asian
Basidiomycota	Agaricomycetes	Corticiales	Punctulariaceae	Dendrocorticiopsis	Dendrocorticiopsis orientalis Sheng H. Wu, C.L. Wei & S.H. He	/	WS	√	—	Chinese endemic
Basidiomycota	Agaricomycetes	Corticiales	Punctulariaceae	Punctularia	Punctularia bambusicola C.L. Zhao	/	BS	—	√	Tropic Asian-tropical Australian
Basidiomycota	Agaricomycetes	Geastrales	Geastraceae	Geastrum	Geastrum mirabile Mont.	/	WS	√	—	Cosmopolitan
Basidiomycota	Agaricomycetes	Gloeophyllales	Gloeophyllaceae	Gloeophyllum	Gloeophyllum sepiarium (Wulfen) P. Karst.	M	WS	—	√	Cosmopolitan
Basidiomycota	Agaricomycetes	Gomphales	Gomphaceae	Ramaria	Ramaria cyaneigranosa Marr & D.E. Stuntz	/	EM	—	√	Pantropical
Basidiomycota	Agaricomycetes	Gomphales	Gomphaceae	Ramaria	Ramaria formosa (Pers.) Quél.	E\M\P	EM	—	√	Northern temperate
Basidiomycota	Agaricomycetes	Hymenochaetales	Hirschioporaceae	Pallidohirschioporus	Pallidohirschioporus biformis (Fr.) Y.C. Dai, Yuan Yuan & M. Zhou	/	WS	√	√	Northern temperate
Basidiomycota	Agaricomycetes	Hymenochaetales	Hymenochaetaceae	Erythromyces	Erythromyces crocicreas (Berk. & Broome) Hjortstam & Ryvarden	/	WS	√	√	Tropica Asian-tropic Australian-tropic American
Basidiomycota	Agaricomycetes	Hymenochaetales	Hymenochaetaceae	Fuscoporia	Fuscoporia gilva (Schwein.) T. Wagner & M. Fisch.	P	WS	√	√	Tropica Asian-tropic Australian-tropic American
Basidiomycota	Agaricomycetes	Hymenochaetales	Hymenochaetaceae	Fuscoporia	Fuscoporia subferrea Q. Chen bis & Yuan Yuan	/	WS	√	—	Tropic Asian-tropical Australian
Basidiomycota	Agaricomycetes	Hymenochaetales	Hymenochaetaceae	Hymenochaete	Hymenochaete anomala Burt	/	WS	—	√	Tropica Asian-tropic Australian-tropic American
Basidiomycota	Agaricomycetes	Hymenochaetales	Hymenochaetaceae	Hymenochaete	Hymenochaete hydnoides T. Wagner & M. Fisch.	/	WS	√	—	East Asian
Basidiomycota	Agaricomycetes	Hymenochaetales	Hymenochaetaceae	Hymenochaete	Hymenochaete innexa G. Cunn.	/	WS	√	√	Tropica Asian-tropic Australian-tropic American
Basidiomycota	Agaricomycetes	Hymenochaetales	Hymenochaetaceae	Hymenochaete	Hymenochaete muroiana I. Hino & Katum.	/	WS	√	—	Tropica Asian-tropic Australian-tropic American
Basidiomycota	Agaricomycetes	Hymenochaetales	Hymenochaetaceae	Hymenochaete	Hymenochaete rheicolor (Mont.) Lév.	/	WS	—	√	Tropica Asian-tropic Australian-tropic American
Basidiomycota	Agaricomycetes	Hymenochaetales	Hymenochaetaceae	Hymenochaete	Hymenochaete sphaeriicola Lloyd	/	WS	—	√	Tropica Asian-tropic Australian-tropic American
Basidiomycota	Agaricomycetes	Hymenochaetales	Hymenochaetaceae	Pyrrhoderma	Pyrrhoderma lamaoense (Murrill) L.W. Zhou & Y.C. Dai	/	WS	√	—	Cosmopolitan
Basidiomycota	Agaricomycetes	Hymenochaetales	Hymenochaetaceae	Sanghuangporus	Sanghuangporus sanghuang (Sheng H. Wu, T. Hatt. & Y.C. Dai) Sheng H. Wu, L.W. Zhou & Y.C. Dai	M	WS	√	—	East Asian
Basidiomycota	Agaricomycetes	Hymenochaetales	Hyphodontiaceae	Hyphodontia	Hyphodontia tropica Sheng H. Wu	/	WS	—	√	Northern temperate
Basidiomycota	Agaricomycetes	Hymenochaetales	Incertae sedis	Trichaptum	Trichaptum abietinum (Pers. ex J.F. Gmel.) Ryvarden	M	WS	—	√	Cosmopolitan
Basidiomycota	Agaricomycetes	Hymenochaetales	Schizoporaceae	Xylodon	Xylodon flaviporus (Berk. & M.A. Curtis ex Cooke) Riebesehl & Langer	/	WS	√	—	Cosmopolitan
Basidiomycota	Agaricomycetes	Hymenochaetales	Schizoporaceae	Xylodon	Xylodon heterocystidiatus (H.X. Xiong, Y.C. Dai & Sheng H. Wu) Riebesehl, Yurchenko & Langer	/	WS	√	—	Chinese endemic
Basidiomycota	Agaricomycetes	Hymenochaetales	Schizoporaceae	Xylodon	Xylodon kunmingensis L.W. Zhou & C.L. Zhao	/	WS	—	√	East Asian
Basidiomycota	Agaricomycetes	Hymenochaetales	Schizoporaceae	Xylodon	Xylodon reticulatus (Che C. Chen & Sheng H. Wu) Che C. Chen & Sheng H. Wu	/	WS	√	—	Chinese endemic
Basidiomycota	Agaricomycetes	Hymenochaetales	Schizoporaceae	Xylodon	Xylodon subflaviporus Che C. Chen & Sheng H. Wu	/	WS	√	—	Tropica Asian-tropic Australian-tropic American
Basidiomycota	Agaricomycetes	Phallales	Phallaceae	Phallus	Phallus luteus (Liou & L. Hwang) T. Kasuya	E\M	SS	√	—	Tropica Asian-tropic Australian-tropic American
Basidiomycota	Agaricomycetes	Phallales	Phallaceae	Phallus	Phallus rigidiindusiatus Ting Li, T.H. Li & W.Q. Deng	E	SS	—	√	East Asian
Basidiomycota	Agaricomycetes	Polyporales	Dacryobolaceae	Spongiporus	Spongiporus gloeoporus (L.L. Shen, B.K. Cui & Y.C. Dai) B.K. Cui, L.L. Shen & Y.C. Dai	/	WS	√	—	Tropic Asian-tropical Australian
Basidiomycota	Agaricomycetes	Polyporales	Fomitopsidaceae	Antrodia	Antrodia tanakae (Murrill) Spirin & Miettinen	M	WS	—	√	East Asian
Basidiomycota	Agaricomycetes	Polyporales	Fomitopsidaceae	Fomitopsis	Fomitopsis palustris (Berk. & M.A. Curtis) Gilb. & Ryvarden	/	WS	√	√	Pantropical
Basidiomycota	Agaricomycetes	Polyporales	Fomitopsidaceae	Fomitopsis	Fomitopsis pinicola (Sw.) P. Karst.	M	WS	—	√	Cosmopolitan
Basidiomycota	Agaricomycetes	Polyporales	Ganodermataceae	Ganoderma	Ganoderma applanatum (Pers.) Pat.	M	WS	√	√	Cosmopolitan
Basidiomycota	Agaricomycetes	Polyporales	Ganodermataceae	Ganoderma	Ganoderma australe (Fr.) Pat.	M	WS	√	√	Cosmopolitan
Basidiomycota	Agaricomycetes	Polyporales	Ganodermataceae	Ganoderma	Ganoderma gibbosum (Blume & T. Nees) Pat. 1897	M	WS	√	—	Cosmopolitan
Basidiomycota	Agaricomycetes	Polyporales	Ganodermataceae	Ganoderma	Ganoderma guangxiense B.K. Cui, J.H. Xing & Y.F. Sun	M	WS	√	√	Chinese endemic
Basidiomycota	Agaricomycetes	Polyporales	Ganodermataceae	Ganoderma	Ganoderma hoehnelianum Bres.	/	WS	√	—	Pantropical
Basidiomycota	Agaricomycetes	Polyporales	Ganodermataceae	Ganoderma	Ganoderma leucocontextum T.H. Li, W.Q. Deng, Sheng H. Wu, Dong M. Wang & H.P. Hu	M	WS	—	√	Chinese endemic
Basidiomycota	Agaricomycetes	Polyporales	Ganodermataceae	Ganoderma	Ganoderma lingzhi Sheng H. Wu, Y. Cao & Y.C. Dai	M	WS	√	√	Tropic Asian-tropical Australian
Basidiomycota	Agaricomycetes	Polyporales	Hyphodermataceae	Hyphoderma	Hyphoderma crystallinum C.L. Zhao & Q.X. Guan	/	WS	√	—	Chinese endemic
Basidiomycota	Agaricomycetes	Polyporales	Incertae sedis	Climacocystis	Climacocystis borealis (Fr.) Kotl. & Pouzar	/	WS	—	√	Northern temperate
Basidiomycota	Agaricomycetes	Polyporales	Incrustoporiaceae	Tyromyces	Tyromyces chioneus (Fr.) P. Karst.	/	WS	—	√	Cosmopolitan
Basidiomycota	Agaricomycetes	Polyporales	Incrustoporiaceae	Tyromyces	Tyromyces kmetii (Bres.) Bondartsev & Singer	/	WS	√	—	Pantropical
Basidiomycota	Agaricomycetes	Polyporales	Irpicaceae	Irpex	Irpex lacteus (Fr.) Fr	M	WS	√	√	Cosmopolitan
Basidiomycota	Agaricomycetes	Polyporales	Irpicaceae	Phanerochaetella	Phanerochaetella leptoderma (Sheng H. Wu) C.C. Chen & Sheng H. Wu	/	WS	√	—	East Asian
Basidiomycota	Agaricomycetes	Polyporales	Irpicaceae	Trametopsis	Trametopsis cervina (Schwein.) Tomšovský	/	WS	√	—	Cosmopolitan
Basidiomycota	Agaricomycetes	Polyporales	Irpicaceae	Vitreoporus	Vitreoporus orientalis (P.E. Jung & Y.W. Lim) Zmitr.	/	WS	—	√	East Asian
Basidiomycota	Agaricomycetes	Polyporales	Laetiporaceae	Laetiporus	Laetiporus medogensis J. Song & B.K. Cui	E	WS	√	—	Chinese endemic
Basidiomycota	Agaricomycetes	Polyporales	Meripilaceae	Meripilus	Meripilus eminens (Y.C. Dai) Rajchenb. & Westph.	/	WS	√	—	East Asian
Basidiomycota	Agaricomycetes	Polyporales	Meripilaceae	Meripilus	Meripilus lineatus (Pers.) Westph. & Rajchenb.	/	WS	√	—	Northern temperate
Basidiomycota	Agaricomycetes	Polyporales	Meripilaceae	Meripilus	Meripilus vinctus (Berk.) Y.C. Dai, Chao G. Wang & Yuan Yuan	/	WS	√	√	Pantropical
Basidiomycota	Agaricomycetes	Polyporales	Meruliaceae	Aurantiopileus	Aurantiopileus semisupina (C.L. Zhao, B.K. Cui & Y.C. Dai) S.H. He, Yue Li & Nakasone	/	WS	—	√	Tropic Asian-tropical Australian
Basidiomycota	Agaricomycetes	Polyporales	Meruliaceae	Ceriporiopsis	Ceriporiopsis gilvescens (Bres.) Domański	/	WS	√	—	Cosmopolitan
Basidiomycota	Agaricomycetes	Polyporales	Meruliaceae	Crustodontia	Crustodontia chrysocreas (Berk. & M.A. Curtis) Hjortstam & Ryvarden	/	WS	—	√	Cosmopolitan
Basidiomycota	Agaricomycetes	Polyporales	Meruliaceae	Mycoacia	Mycoacia fuscoatra (Fr.) Donk	/	WS	—	√	Northern temperate
Basidiomycota	Agaricomycetes	Polyporales	Meruliaceae	Phlebiporia	Phlebiporia bubalina Jia J. Chen, B.K. Cui & Y.C. Dai	/	WS	√	—	Tropic Asian-tropical Australian
Basidiomycota	Agaricomycetes	Polyporales	Panaceae	Cymatoderma	Cymatoderma elegans Jungh.	/	WS	√	—	Cosmopolitan
Basidiomycota	Agaricomycetes	Polyporales	Panaceae	Panus	Panus conchatus (Bull.) Fr.	E\M	WS	√	—	Northern temperate
Basidiomycota	Agaricomycetes	Polyporales	Panaceae	Panus	Panus neostrigosus Drechsler-Santos & Wartchow	/	WS	√	√	Cosmopolitan
Basidiomycota	Agaricomycetes	Polyporales	Panaceae	Panus	Panus roseus (Karun., K.D. Hyde & Zhu L. Yang) N. Vinjusha & T.K.A. Kumar	/	WS	√	√	Tropica Asian-tropic Australian-tropic American
Basidiomycota	Agaricomycetes	Polyporales	Panaceae	Panus	Panus similis (Berk. & Broome) T.W. May & A.E. Wood	/	WS	√	—	Cosmopolitan
Basidiomycota	Agaricomycetes	Polyporales	Panaceae	Panus	Panus thailandicus (Tibpromma & K.D. Hyde) Menolli, Alves-Silva, Sousa-Guim. & Drechsler-Santos	/	WS	√	—	Tropic Asian-tropical Australian
Basidiomycota	Agaricomycetes	Polyporales	Phanerochaetaceae	Bjerkandera	Bjerkandera adusta (Willd.) P. Karst.	M	WS	√	—	Cosmopolitan
Basidiomycota	Agaricomycetes	Polyporales	Phanerochaetaceae	Hyphodermella	Hyphodermella tropica Yue Li & S.H. He	/	WS	√	—	Chinese endemic
Basidiomycota	Agaricomycetes	Polyporales	Phanerochaetaceae	Phaeophlebiopsis	Phaeophlebiopsis himalayensis (Dhingra) Zmitr.	/	WS	√	—	Tropic Asian-tropical Australian
Basidiomycota	Agaricomycetes	Polyporales	Phanerochaetaceae	Phanerochaete	Phanerochaete sordida (P. Karst.) J. Erikss. & Ryvarden	/	WS	—	√	Cosmopolitan
Basidiomycota	Agaricomycetes	Polyporales	Phanerochaetaceae	Phlebiopsis	Phlebiopsis crassa (Lév.) Floudas & Hibbett	/	WS	—	√	Cosmopolitan
Basidiomycota	Agaricomycetes	Polyporales	Phanerochaetaceae	Porostereum	Porostereum crassum (Lév.) Hjortstam & Ryvarden	/	WS	—	√	Tropica Asian-tropic Australian-tropic American
Basidiomycota	Agaricomycetes	Polyporales	Podoscyphaceae	Abortiporus	Abortiporus biennis (Bull.) Singer	M	WS	√	—	Cosmopolitan
Basidiomycota	Agaricomycetes	Polyporales	Podoscyphaceae	Podoscypha	Podoscypha gillesii Boidin & Lanq.	/	WS	—	√	Palaeotropical
Basidiomycota	Agaricomycetes	Polyporales	Podoscyphaceae	Podoscypha	Podoscypha involuta (Klotzsch ex Fr.) Imazeki	/	WS	√	—	Tropica Asian-tropic Australian-tropic American
Basidiomycota	Agaricomycetes	Polyporales	Podoscyphaceae	Podoscypha	Podoscypha yunnanensis C.L. Zhao	/	WS	—	√	Chinese endemic
Basidiomycota	Agaricomycetes	Polyporales	Polyporaceae	Abundisporus	Abundisporus fuscopurpureus (Pers.) Ryvarden	/	WS	√	√	Tropica Asian-tropic Australian-tropic American
Basidiomycota	Agaricomycetes	Polyporales	Polyporaceae	Cyanosporus	Cyanosporus caesius (Schrad.) McGinty	/	WS	√	—	Northern temperate
Basidiomycota	Agaricomycetes	Polyporales	Polyporaceae	Daedaleopsis	Daedaleopsis confragosa (Bolton) J. Schröt.	/	WS	√	√	Northern temperate
Basidiomycota	Agaricomycetes	Polyporales	Polyporaceae	Daedaleopsis	Daedaleopsis tricolor (Bull.) Bondartsev & Singer	M	WS	—	√	Northern temperate
Basidiomycota	Agaricomycetes	Polyporales	Polyporaceae	Datronia	Datronia mollis (Sommerf.) Donk	/	WS	—	√	Northern temperate
Basidiomycota	Agaricomycetes	Polyporales	Polyporaceae	Earliella	Earliella scabrosa (Pers.) Gilb. & Ryvarden	E	WS	√	√	Cosmopolitan
Basidiomycota	Agaricomycetes	Polyporales	Polyporaceae	Echinochaete	Echinochaete russiceps (Berk. & Broome) D.A. Reid	/	WS	√	—	Tropica Asian-tropic Australian-tropic American
Basidiomycota	Agaricomycetes	Polyporales	Polyporaceae	Favolus	Favolus pseudoemerici Jun L. Zhou & B.K. Cui	/	WS	√	—	Tropic Asian-tropical Australian
Basidiomycota	Agaricomycetes	Polyporales	Polyporaceae	Favolus	Favolus tenuiculus P. Beauv.	/	WS	√	—	Pantropical
Basidiomycota	Agaricomycetes	Polyporales	Polyporaceae	Fomes	Fomes fomentarius (L.) Fr.	E	WS	—	√	Northern temperate
Basidiomycota	Agaricomycetes	Polyporales	Polyporaceae	Grammothele	Grammothele quercina (Y.C. Dai) B.K. Cui & Hai J. Li	/	WS	—	√	Cosmopolitan
Basidiomycota	Agaricomycetes	Polyporales	Polyporaceae	Lentinus	Lentinus sajor-caju (Fr.) Fr.	E\M	WS	√	—	Tropica Asian-tropic Australian-tropic American
Basidiomycota	Agaricomycetes	Polyporales	Polyporaceae	Lentinus	Lentinus squarrosulus Mont.	E\M	WS	√	—	Tropica Asian-tropic Australian-tropic American
Basidiomycota	Agaricomycetes	Polyporales	Polyporaceae	Lenzites	Lenzites betulinus (L.) Fr.	M	WS	—	√	Tropica Asian-tropic Australian-tropic American
Basidiomycota	Agaricomycetes	Polyporales	Polyporaceae	Mariorajchenbergia	Mariorajchenbergia pseudocavernulosa (B.K. Cui & Hai J. Li) Gibertoni & C.R.S. de Lira	/	WS	—	√	Chinese endemic
Basidiomycota	Agaricomycetes	Polyporales	Polyporaceae	Microporus	Microporus affinis (Blume & T. Nees) Kuntze	/	WS	√	—	Cosmopolitan
Basidiomycota	Agaricomycetes	Polyporales	Polyporaceae	Microporus	Microporus subaffinis (Lloyd) Imazeki	/	WS	√	—	East Asian
Basidiomycota	Agaricomycetes	Polyporales	Polyporaceae	Microporus	Microporus vernicipes (Berk.) Kuntze	/	WS	√	√	East Asian
Basidiomycota	Agaricomycetes	Polyporales	Polyporaceae	Microporus	Microporus xanthopus (Fr.) Kuntze	/	WS	√	√	Cosmopolitan
Basidiomycota	Agaricomycetes	Polyporales	Polyporaceae	Neofavolus	Neofavolus mikawae (Lloyd) Sotome & T. Hatt.	/	WS	√	—	East Asian
Basidiomycota	Agaricomycetes	Polyporales	Polyporaceae	Picipes	Picipes badius (Pers.) Zmitr. & Kovalenko	/	WS	√	√	Northern temperate
Basidiomycota	Agaricomycetes	Polyporales	Polyporaceae	Picipes	Picipes dictyopus (Mont.) B.K. Cui, X. Ji & J.L. Zhou	/	WS	√	√	Cosmopolitan
Basidiomycota	Agaricomycetes	Polyporales	Polyporaceae	Picipes	Picipes pumilus (Y.C. Dai & Niemelä) J.L. Zhou & B.K. Cui	/	WS	√	—	Chinese endemic
Basidiomycota	Agaricomycetes	Polyporales	Polyporaceae	Polyporus	Polyporus arcularius (Batsch) Fr.	M	WS	√	√	Cosmopolitan
Basidiomycota	Agaricomycetes	Polyporales	Polyporaceae	Polyporus	Polyporus austrosinensis B.K. Cui, Xing Ji & J.L. Zhou	/	WS	—	√	East Asian
Basidiomycota	Agaricomycetes	Polyporales	Polyporaceae	Porogramme	Porogramme epimiltina (Berk. & Broome) Y.C. Dai, W.Li Mao & Yuan Yuan	/	WS	√	—	Pantropical
Basidiomycota	Agaricomycetes	Polyporales	Polyporaceae	Trametes	Trametes coccinea (Fr.) Hai J. Li & S.H. He	/	WS	—	√	Cosmopolitan
Basidiomycota	Agaricomycetes	Polyporales	Polyporaceae	Trametes	Trametes cubensis (Mont.) Pat.	/	WS	√	—	Cosmopolitan
Basidiomycota	Agaricomycetes	Polyporales	Polyporaceae	Trametes	Trametes elegans (Spreng.) Fr.	M	WS	√	√	Cosmopolitan
Basidiomycota	Agaricomycetes	Polyporales	Polyporaceae	Trametes	Trametes gibbosa (Pers.) Fr.	M	WS	√	√	Northern temperate
Basidiomycota	Agaricomycetes	Polyporales	Polyporaceae	Trametes	Trametes glabrorigens (Lloyd) Zmitr., Wasser & Ezhov	/	WS	√	√	East Asian
Basidiomycota	Agaricomycetes	Polyporales	Polyporaceae	Trametes	Trametes hirsuta (Wulfen) Lloyd	M	WS	√	√	Cosmopolitan
Basidiomycota	Agaricomycetes	Polyporales	Polyporaceae	Trametes	Trametes menziesii (Berk.) Ryvarden	/	WS	√	—	Tropica Asian-tropic Australian-tropic American
Basidiomycota	Agaricomycetes	Polyporales	Polyporaceae	Trametes	Trametes vernicipes (Berk.) Zmitr., Wasser & Ezhov	/	WS	—	√	East Asian
Basidiomycota	Agaricomycetes	Polyporales	Polyporaceae	Trametes	Trametes versicolor (L.) Lloyd	E\M	WS	√	√	Cosmopolitan
Basidiomycota	Agaricomycetes	Polyporales	Polyporaceae	Trametes	Trametes vespacea (Pers.) Zmitr., Wasser & Ezhov	/	WS	√	—	Cosmopolitan
Basidiomycota	Agaricomycetes	Polyporales	Polyporaceae	Vanderbylia	Vanderbylia fraxinea (Bull.) D.A. Reid	M	WS	√	—	Northern temperate
Basidiomycota	Agaricomycetes	Polyporales	Steccherinaceae	Antrodiella	Antrodiella zonata (Berk.) Ryvarden	/	WS	√	√	Tropic Asian-tropical Australian
Basidiomycota	Agaricomycetes	Polyporales	Steccherinaceae	Flaviporus	Flaviporus liebmannii (Fr.) Ginns	/	WS	√	—	Cosmopolitan
Basidiomycota	Agaricomycetes	Polyporales	Steccherinaceae	Junghuhnia	Junghuhnia nitida (Pers.) Ryvarden	/	WS	√	—	Cosmopolitan
Basidiomycota	Agaricomycetes	Polyporales	Steccherinaceae	Steccherinum	Steccherinum aurantilaetum (Corner) Bernicchia & Gorjón	/	WS	—	√	East Asian
Basidiomycota	Agaricomycetes	Polyporales	Steccherinaceae	Steccherinum	Steccherinum bourdotii Saliba & A. David	/	WS	—	√	Northern temperate
Basidiomycota	Agaricomycetes	Polyporales	Steccherinaceae	Steccherinum	Steccherinum murashkinskyi (Burt) Maas Geest.	/	WS	√	√	Pantropical
Basidiomycota	Agaricomycetes	Polyporales	Steccherinaceae	Steccherinum	Steccherinum ochraceum (Pers. ex J.F. Gmel.) Gray	/	WS	√	—	Cosmopolitan
Basidiomycota	Agaricomycetes	Polyporales	Steccherinaceae	Steccherinum	Steccherinum puerense Y.X. Wu, J.H. Dong & C.L. Zhao	/	WS	√	—	Chinese endemic
Basidiomycota	Agaricomycetes	Polyporales	Steccherinaceae	Steccherinum	Steccherinum rubigimaculatum Y.X. Wu, J.H. Dong & C.L. Zhao	/	WS	√	—	Chinese endemic
Basidiomycota	Agaricomycetes	Polyporales	Steccherinaceae	Steccherinum	Steccherinum xanthum C.L. Zhao & Y.X. Wu	/	WS	—	√	Chinese endemic
Basidiomycota	Agaricomycetes	Russulales	Auriscalpiaceae	Artomyces	Artomyces pyxidatus (Pers.) Jülich	E	WS	√	—	Northern temperate
Basidiomycota	Agaricomycetes	Russulales	Hericiaceae	Laxitextum	Laxitextum bicolor (Pers.) Lentz	/	WS	√	—	Cosmopolitan
Basidiomycota	Agaricomycetes	Russulales	Peniophoraceae	Dendrophora	Dendrophora versiformis (Berk. & M.A. Curtis) Chamuris	/	WS	√	√	Northern temperate
Basidiomycota	Agaricomycetes	Russulales	Russulaceae	Lactarius	Lactarius atromarginatus Verbeken & E. Horak	P	EM	—	√	East Asian
Basidiomycota	Agaricomycetes	Russulales	Russulaceae	Lactarius	Lactarius austrorostratus Wisitr. & Verbeken	/	EM	—	√	East Asian
Basidiomycota	Agaricomycetes	Russulales	Russulaceae	Lactarius	Lactarius austroscrobiculatus Verbeken & E. Horak	/	EM	—	√	Palaeotropical
Basidiomycota	Agaricomycetes	Russulales	Russulaceae	Lactarius	Lactarius decipiens Quél.	/	EM	—	√	Northern temperate
Basidiomycota	Agaricomycetes	Russulales	Russulaceae	Lactarius	Lactarius deliciosus (L.) Gray	E\M	EM	√	—	Cosmopolitan
Basidiomycota	Agaricomycetes	Russulales	Russulaceae	Lactarius	Lactarius formosus H.T. Le & Verbeken	/	EM	—	√	East Asian
Basidiomycota	Agaricomycetes	Russulales	Russulaceae	Lactarius	Lactarius fuscomaculatus Wisitr. & Verbeken	/	EM	√	—	Tropic Asian-tropical Australian
Basidiomycota	Agaricomycetes	Russulales	Russulaceae	Lactarius	Lactarius glaucescens Crossl.	/	EM	—	√	Northern temperate
Basidiomycota	Agaricomycetes	Russulales	Russulaceae	Lactarius	Lactarius gracilis Hongo	P	EM	—	√	East Asian
Basidiomycota	Agaricomycetes	Russulales	Russulaceae	Lactarius	Lactarius hatsudake Nobuj. Tanaka	E\M	EM	—	√	East Asian
Basidiomycota	Agaricomycetes	Russulales	Russulaceae	Lactarius	Lactarius indochrysorrheus K. Das & Verbeken	P	EM	—	√	Tropic Asian-tropical Australian
Basidiomycota	Agaricomycetes	Russulales	Russulaceae	Lactarius	Lactarius pallido-ochraceus X.H. Wang	/	EM	—	√	Chinese endemic
Basidiomycota	Agaricomycetes	Russulales	Russulaceae	Lactarius	Lactarius resinosus X.H. Wang	/	EM	√	—	Chinese endemic
Basidiomycota	Agaricomycetes	Russulales	Russulaceae	Lactarius	Lactarius roseoligalus X.H. Wang	/	EM	—	√	Chinese endemic
Basidiomycota	Agaricomycetes	Russulales	Russulaceae	Lactarius	Lactarius scrobiculatus (Scop.) Fr.	E\P	EM	—	√	Northern temperate
Basidiomycota	Agaricomycetes	Russulales	Russulaceae	Lactarius	Lactarius subindigo Verbeken & E. Horak	/	EM	—	√	East Asian
Basidiomycota	Agaricomycetes	Russulales	Russulaceae	Lactifluus	Lactifluus bertillonii (Neuhoff ex Z. Schaef.) Verbeken	/	EM	—	√	Northern temperate
Basidiomycota	Agaricomycetes	Russulales	Russulaceae	Lactifluus	Lactifluus corrugis (Peck) Kuntze	/	EM	—	√	Northern temperate
Basidiomycota	Agaricomycetes	Russulales	Russulaceae	Lactifluus	Lactifluus deceptivus (Peck) Kuntze	P	EM	—	√	Northern temperate
Basidiomycota	Agaricomycetes	Russulales	Russulaceae	Lactifluus	Lactifluus dissitus Van de Putte, K. Das & Verbeken	/	EM	—	√	Tropic Asian-tropical Australian
Basidiomycota	Agaricomycetes	Russulales	Russulaceae	Lactifluus	Lactifluus domingensis Delgat & Angelini	/	EM	—	√	Palaeotropical
Basidiomycota	Agaricomycetes	Russulales	Russulaceae	Lactifluus	Lactifluus dwaliensis (K. Das, J.R. Sharma & Verbeken) K. Das	/	EM	—	√	East Asian
Basidiomycota	Agaricomycetes	Russulales	Russulaceae	Lactifluus	Lactifluus glaucescens (Crossl.) Verbeken	P	EM	√	—	Northern temperate
Basidiomycota	Agaricomycetes	Russulales	Russulaceae	Lactifluus	Lactifluus leptomerus Van de Putte, K. Das & Verbeken	/	EM	—	√	Northern temperate
Basidiomycota	Agaricomycetes	Russulales	Russulaceae	Lactifluus	Lactifluus longipilus (Van de Putte, H.T. Le & Verbeken) Van de Putte	/	EM	√	—	East Asian
Basidiomycota	Agaricomycetes	Russulales	Russulaceae	Lactifluus	Lactifluus lorenae Montoya, Caro, Ant. Ramos & Bandala	/	EM	—	√	Tropica Asian-tropic Australian-tropic American
Basidiomycota	Agaricomycetes	Russulales	Russulaceae	Lactifluus	Lactifluus pilosus (Verbeken, H.T. Le & Lumyong) Verbeken	P	EM	√	√	East Asian
Basidiomycota	Agaricomycetes	Russulales	Russulaceae	Lactifluus	Lactifluus piperatus (L.) Roussel	E\M\P	EM	—	√	Northern temperate
Basidiomycota	Agaricomycetes	Russulales	Russulaceae	Lactifluus	Lactifluus pseudoluteopus (X.H. Wang & Verbeken) X.H. Wang	P	EM	—	√	East Asian
Basidiomycota	Agaricomycetes	Russulales	Russulaceae	Lactifluus	Lactifluus quercicola H. Lee & Y.W. Lim	/	EM	—	√	East Asian
Basidiomycota	Agaricomycetes	Russulales	Russulaceae	Lactifluus	Lactifluus volemus (Fr.) Kuntze	/	EM	—	√	Northern temperate
Basidiomycota	Agaricomycetes	Russulales	Russulaceae	Russula	Russula aureorubra K. Das, A. Ghosh, Baghela & Buyck	/	EM	—	√	East Asian
Basidiomycota	Agaricomycetes	Russulales	Russulaceae	Russula	Russula brevipes Peck	/	EM	√	√	Northern temperate
Basidiomycota	Agaricomycetes	Russulales	Russulaceae	Russula	Russula brunneoviolacea Crawshay	E	EM	√	√	Northern temperate
Basidiomycota	Agaricomycetes	Russulales	Russulaceae	Russula	Russula compacta Frost	/	EM	√	√	Tropica Asian-tropic Australian-tropic American
Basidiomycota	Agaricomycetes	Russulales	Russulaceae	Russula	Russula crustosa Peck	E	EM	√	—	Northern temperate
Basidiomycota	Agaricomycetes	Russulales	Russulaceae	Russula	Russula cyanoxantha (Schaeff.) Fr.	E	EM	√	√	Cosmopolitan
Basidiomycota	Agaricomycetes	Russulales	Russulaceae	Russula	Russula gaoligongensis R.L. Zhao, B. Cao & S.Hui Wang	/	EM	—	√	Chinese endemic
Basidiomycota	Agaricomycetes	Russulales	Russulaceae	Russula	Russula grata Britzelm.	E\P	EM	—	√	Cosmopolitan
Basidiomycota	Agaricomycetes	Russulales	Russulaceae	Russula	Russula grisea Fr.	E	EM	—	√	Cosmopolitan
Basidiomycota	Agaricomycetes	Russulales	Russulaceae	Russula	Russula indoalba A. Ghosh, Buyck, Baghela, K. Das & R.P. Bhatt	/	EM	√	—	Tropic Asian-tropical Australian
Basidiomycota	Agaricomycetes	Russulales	Russulaceae	Russula	Russula indocatillus A. Ghosh, K. Das & R.P. Bhatt	/	EM	√	—	Tropic Asian-tropical Australian
Basidiomycota	Agaricomycetes	Russulales	Russulaceae	Russula	Russula japonica Hongo	M\P	EM	√	—	East Asian
Basidiomycota	Agaricomycetes	Russulales	Russulaceae	Russula	Russula kewzingensis K. Das, D. Chakr. & Buyck	/	EM	—	√	East Asian
Basidiomycota	Agaricomycetes	Russulales	Russulaceae	Russula	Russula lakhanpalii A. Ghosh, K. Das & R.P. Bhatt	/	EM	—	√	Northern temperate
Basidiomycota	Agaricomycetes	Russulales	Russulaceae	Russula	Russula leucocarpa Melzer	/	EM	—	√	Tropic Asian-tropical Australian
Basidiomycota	Agaricomycetes	Russulales	Russulaceae	Russula	Russula nigrovirens Q. Zhao, Yang K. Li & Jun F. Liang	E	EM	—	√	Chinese endemic
Basidiomycota	Agaricomycetes	Russulales	Russulaceae	Russula	Russula paludosa Britzelm.	/	EM	√	—	Northern temperate
Basidiomycota	Agaricomycetes	Russulales	Russulaceae	Russula	Russula peckii Singer	/	EM	—	√	Northern temperate
Basidiomycota	Agaricomycetes	Russulales	Russulaceae	Russula	Russula pectinatoides Peck	E	EM	√	—	Northern temperate
Basidiomycota	Agaricomycetes	Russulales	Russulaceae	Russula	Russula petersenii A. Ghosh & K. Das	/	EM	—	√	East Asian
Basidiomycota	Agaricomycetes	Russulales	Russulaceae	Russula	Russula phloginea J. Song & J.F. Liang	/	EM	√	√	East Asian
Basidiomycota	Agaricomycetes	Russulales	Russulaceae	Russula	Russula pseudobubalina Jing W. Li & L.H. Qiu	/	EM	—	√	Chinese endemic
Basidiomycota	Agaricomycetes	Russulales	Russulaceae	Russula	Russula rosea Pers.	E	EM	—	√	Northern temperate
Basidiomycota	Agaricomycetes	Russulales	Russulaceae	Russula	Russula sanguinaria (Schumach.) Rauschert	E	EM	√	—	Northern temperate
Basidiomycota	Agaricomycetes	Russulales	Russulaceae	Russula	Russula sanguinea Fr.	E	EM	—	√	Northern temperate
Basidiomycota	Agaricomycetes	Russulales	Russulaceae	Russula	Russula senecis S. Imai	M\P	EM	—	√	Tropic Asian-tropical Australian
Basidiomycota	Agaricomycetes	Russulales	Russulaceae	Russula	Russula subpallidirosea J.B. Zhang & L.H. Qiu	/	EM	—	√	East Asian
Basidiomycota	Agaricomycetes	Russulales	Stereaceae	Aleurodiscus	Aleurodiscus mirabilis (Berk. & M.A. Curtis) Höhn.	M	WS	—	√	Cosmopolitan
Basidiomycota	Agaricomycetes	Russulales	Stereaceae	Conferticium	Conferticium insidiosum (Bourdot & Galzin) Hallenb.	/	WS	—	√	Northern temperate
Basidiomycota	Agaricomycetes	Russulales	Stereaceae	Stereum	Stereum hirsutum (Willd.) Pers.	M	WS	—	√	Cosmopolitan
Basidiomycota	Agaricomycetes	Russulales	Stereaceae	Stereum	Stereum lithocarpi Y.C. Dai	/	WS	—	√	East Asian
Basidiomycota	Agaricomycetes	Russulales	Stereaceae	Stereum	Stereum ochraceoflavum (Schwein.) Sacc.	/	WS	—	√	Cosmopolitan
Basidiomycota	Agaricomycetes	Russulales	Stereaceae	Stereum	Stereum ostrea (Blume & T. Nees) Fr.	/	WS	√	√	Cosmopolitan
Basidiomycota	Agaricomycetes	Russulales	Stereaceae	Stereum	Stereum sanguinolentum (Alb. & Schwein.) Fr.	/	WS	√	—	Northern temperate
Basidiomycota	Agaricomycetes	Russulales	Stereaceae	Xylobolus	Xylobolus annosus (Berk. & Broome) Boidin	M	WS	—	√	Tropica Asian-tropic Australian-tropic American
Basidiomycota	Agaricomycetes	Sebacinales	Sebacinaceae	Chaetospermum	Chaetospermum camelliae Agnihothr.	/	WS	—	√	Tropic Asian-tropical Australian
Basidiomycota	Dacrymycetes	Dacrymycetales	Dacrymycetaceae	Dacrymyces	Dacrymyces chrysospermus Berk. & M.A. Curtis	/	WS	—	√	Cosmopolitan
Basidiomycota	Dacrymycetes	Dacrymycetales	Dacrymycetaceae	Dacrymyces	Dacrymyces subalpinus Kobayasi	/	WS	—	√	East Asian
Basidiomycota	Dacrymycetes	Dacrymycetales	Dacrymycetaceae	Dacryopinax	Dacryopinax primogenitus D.J. McLaughlin & E.G. McLaughlin	/	WS	√	—	Tropica Asian-tropic Australian-tropic American
Basidiomycota	Dacrymycetes	Dacrymycetales	Dacrymycetaceae	Dacryopinax	Dacryopinax spathularia (Schwein.) G.W. Martin	/	WS	√	√	Cosmopolitan
Basidiomycota	Tremellomycetes	Tremellales	Tremellaceae	Tremella	Tremella australis F. Wu, L.F. Fan & Y.C. Dai	/	WS	√	—	Pantropical
Basidiomycota	Tremellomycetes	Tremellales	Tremellaceae	Tremella	Tremella flava Chee J. Chen	/	WS	—	√	East Asian
Basidiomycota	Tremellomycetes	Tremellales	Tremellaceae	Tremella	Tremella fuciformis Berk.	E\M	WS	√	√	Cosmopolitan
Basidiomycota	Tremellomycetes	Trichosporonales	Trichosporonaceae	Vanrija	Vanrija pseudolonga (M. Takash., Sugita, Shinoda & Nakase) Weiß	/	WS	—	√	Cosmopolitan
