# Supplementary material for: Macrofungal Diversity and Funga in Two Forest Types of Motuo Ecosystems, Southwest China
Source: J Fungi (Basel). 2026 Jul 19;12(7):533. doi: 10.3390/jof12070533 (PMC13412882; doi:10.3390/jof12070533)
Supplement: Supplementary file 1 [file jof-12-00533-s001.zip › Table S3.xlsx]

## Sheet: Sheet1
The species proportions of domiant family in Tropical monsoon forest and Evergreen broad-leaved forest
Class	Order	Family	Genus	Abbeviation of genus name	Species number
					Tropical monsoon forest	Evergreen broad-leaved forest
Agaricomycetes	Russulales	Russulaceae	Russula	Ru	12	20
			Lactarius	La	3	13
			Lactifluus	Lac	3	13
Agaricomycetes	Polyporales	Polyporaceae	Abundisporus	Ab	1	1
			Cyanosporus	Cy	1	0
			Daedaleopsis	Da	1	2
			Datronia	Dat	0	1
			Earliella	Ea	1	1
			Echinochaete	Ec	1	0
			Favolus	Fa	2	0
			Fomes	Fo	0	1
			Grammothele	Gr	0	1
			Lentinus	Le	2	0
			Lenzites	Le	0	1
			Mariorajchenbergia	Ma	0	1
			Microporus	Mi	4	2
			Neofavolus	Ne	1	0
			Picipes	Pi	3	2
			Polyporus	Po	1	2
			Porogramme	Por	1	0
			Trametes	Tr	8	7
			Vanderbylia	Va	1	0
Sordariomycetes	Xylariales	Xylariaceae	Kretzschmaria	Kr	2	2
			Nemania	Ne	1	2
			Rosellinia	Ro	2	0
			Stilbohypoxylon	St	1	0
			Whalleya	Wh	0	1
			Xylaria	Xy	18	14
	Xylariales	Hypoxylaceae	Annulohypoxylon	An	5	5
			Daldinia	Dal	3	2
			Hypomontagnella	Hy	1	1
			Hypoxylon	Hyp	12	9
			Jackrogersella	Ja	0	1
			Pyrenopolyporus	Py	1	0
Agaricomycetes	Boletales	Boletaceae	Aureoboletus	Au	0	1
			Austroboletus	Aus	0	1
			Baorangia	Ba	0	1
			Boletus	Bo	0	1
			Boletellus	Bol	1	0
			Chiua	Ch	0	1
			Hemileccinum	He	0	1
			Leccinellum	Lec	0	1
			Phylloporus	Ph	1	4
			Pulveroboletus	Pu	0	1
			Strobilomyces	St	1	2
			Xerocomus	Xe	0	1
Agaricomycetes	Agaricales	Physalacriaceae	Armilaria	Ar	2	3
			Cylindrobasidium	Cy	0	1
			Cyptotrama	Cyp	1	2
			Flammulina	Fl	0	1
			Oudemansiella	Ou	2	3
			Xerula	Xer	0	1
Agaricomycetes	Agaricales	Strophariaceae	Deconica	De	1	1
			Hebeloma	He	0	3
			Hypholoma	Hya	1	1
			Kuehneromyces	Ku	0	1
			Leratiomyces	Ler	0	1
			Pholiota	Pho	0	3
Agaricomycetes	Agaricales	Agaricaceae	Agaricus	Ag	2	2
			Cystolepiota	Cy	1	0
			Lepiota	Lep	3	0
			Leucocoprinus	Leu	2	0
			Macrolepiota	Ma	1	0
			Smithiomyces	Sm	1	0
Agaricomycetes	Auriculariales	Auriculariaceae	Alloexidiopsis	Al	1	0
			Auricularia	Au	5	5
			Eichleriella	Ei	3	1
			Exidia	Ex	0	1
			Tremellochaete	Tre	1	1
Agaricomycetes	Agaricales	Psathyrellaceae	Candolleomyces	Ca	2	1
			Coprinellus	Co	4	2
			Coprinopsis	Cop	2	0
			Ephemerocybe	Ep	1	0
			Lacrymaria	Laa	1	1
			Psathyrella	Ps	1	1
			Typhrasa	Ty	0	1
